# Supplementary material for: 1-(3,5-Dimeth­oxy­phen­yl)-2-(4-fluoro­phen­yl)-4,5-dimethyl-1H-imidazole
Source: Acta Crystallogr Sect E Struct Rep Online. 2012 Jan 7;68(Pt 2):o256. doi: 10.1107/S1600536811055012 (PMC3274949; doi:10.1107/S1600536811055012)
Supplement: Supplementary file 1 [file e-68-0o256-sup1.cif]

##############################################################################
#                                                                            #
# This CIF contains the data in a paper accepted for publication in          #
# Acta Crystallographica Section E. It conforms to the requirements of       #
# Notes for Authors for Acta Crystallographica Section E, and has been       #
# peer reviewed under the auspices of the IUCr Commission on Journals.       #
#                                                                            #
# Full details of the Crystallographic Information File format               #
# are given in the paper "The Crystallographic Information File (CIF):       #
# a New Standard Archive File for Crystallography" by S. R. Hall, F. H.      #
# Allen and I. D. Brown [Acta Cryst. (1991), A47, 655-685].                  #
#                                                                            #
# The current version of the core CIF dictionary is obtainable from          #
# ftp://ftp.iucr.org/pub/cif_core.dic.                                       #
#                                                                            #
# Software is freely available for graphical display of the structure(s)     #
# in this CIF. For information consult the CIF software page                 #
# http://www.iucr.org/resources/cif/software.                                #
#                                                                            #
# This file may be used for bona fide research purposes within the           #
# scientific community so long as proper attribution is given to the journal # 
# article from which it was obtained.                                        #
#                                                                            #
##############################################################################
data_global
_audit_creation_method     'PLATON <TABLE ACC> option'
_journal_date_recd_electronic     2011-12-20
_journal_date_accepted     2011-12-21
_journal_name_full     'Acta Crystallographica, Section E'
_journal_year     2012
_journal_volume     68
_journal_issue      2
_journal_page_first     o256
_journal_page_last     o256
_journal_paper_category     QO
_journal_paper_doi     10.1107/S1600536811055012
_journal_coeditor_code     HG5156
_publ_contact_author_name     'Dr A. Thiruvalluvar'
_publ_contact_author_address
;
Associate Professor of Physics,
PG Research Department of Physics,
Rajah Serfoji Government College (Autonomous),
Thanjavur 613 005,
Tamilnadu,
India
;
_publ_contact_author_email     'thiruvalluvar.a@gmail.com'
_publ_contact_author_fax     'none'
_publ_contact_author_phone     '+91 4362 255490'
_publ_section_title
;
1-(3,5-Dimethoxyphenyl)-2-(4-fluorophenyl)-4,5-dimethyl-1<i>H</i>-imidazole
;
loop_
    _publ_author_name
    _publ_author_footnote
    _publ_author_address
    'Rosepriya, S.' ?
;
PG Research Department of Physics
Rajah Serfoji Government College (Autonomous)
Thanjavur 613 005
Tamilnadu
India
;
    'Thiruvalluvar, A.' ?
;
PG Research Department of Physics
Rajah Serfoji Government College (Autonomous)
Thanjavur 613 005
Tamilnadu
India
;
    'Saravanan, K.' ?
;
Department of Chemistry
Annamalai University
Annamalai Nagar 608 002
Tamilnadu
India
;
    'Jayabharathi, J.' ?
;
Department of Chemistry
Annamalai University
Annamalai Nagar 608 002
Tamilnadu
India
;
    'Butcher, Ray J.' ?
;
Department of Chemistry
Howard University
525 College Street NW
Washington
DC 20059
USA
;
data_I
_chemical_name_systematic
;
1-(3,5-Dimethoxyphenyl)-2-(4-fluorophenyl)-4,5-dimethyl-1<i>H</i>-imidazole
;
_chemical_name_common     ?
_chemical_formula_moiety     'C19 H19 F N2 O2'
_chemical_formula_sum     'C19 H19 F N2 O2'
_chemical_formula_structural     'C19 H19 F N2 O2'
_chemical_formula_iupac     'C19 H19 F N2 O2'
_chemical_formula_weight     326.36
_chemical_melting_point     420
_symmetry_cell_setting     monoclinic
_symmetry_space_group_name_H-M     'P 21/n'
_symmetry_space_group_name_Hall     '-P 2yn'
loop_
    _symmetry_equiv_pos_site_id
    _symmetry_equiv_pos_as_xyz
    1 x,y,z
    2 1/2-x,1/2+y,1/2-z
    3 -x,-y,-z
    4 1/2+x,1/2-y,1/2+z
_cell_length_a     6.96540(10)
_cell_length_b     17.8520(3)
_cell_length_c     13.7121(3)
_cell_angle_alpha     90
_cell_angle_beta     97.833(2)
_cell_angle_gamma     90
_cell_volume     1689.14(5)
_cell_formula_units_Z     4
_cell_measurement_reflns_used     3957
_cell_measurement_theta_min     4.9506
_cell_measurement_theta_max     77.3882
_cell_measurement_temperature     295(2)
_cell_special_details     ?
_exptl_crystal_description     'plate'
_exptl_crystal_colour     'colourless'
_exptl_crystal_size_max     0.47
_exptl_crystal_size_mid     0.38
_exptl_crystal_size_min     0.16
_exptl_crystal_size_rad     ?
_exptl_crystal_density_diffrn     1.283
_exptl_crystal_density_meas     ?
_exptl_crystal_density_method     'Not Measured'
_exptl_crystal_F_000     688
_exptl_absorpt_coefficient_mu     0.751
_exptl_absorpt_correction_type     multi-scan
_exptl_absorpt_process_details
;
CrysAlis PRO (Oxford Diffraction, 2010)
;
_exptl_absorpt_correction_T_min     0.55758
_exptl_absorpt_correction_T_max     1.00000
_exptl_special_details
;
;
_diffrn_ambient_temperature     295(2)
_diffrn_radiation_type     'CuK\a'
_diffrn_radiation_wavelength     1.54184
_diffrn_radiation_source     'Enhance (Mo) X-ray Source'
_diffrn_radiation_monochromator     graphite
_diffrn_measurement_device_type     'Oxford Diffraction Xcalibur Ruby Gemini'
_diffrn_measurement_method     '\w scans'
_diffrn_detector_area_resol_mean     10.5081
_diffrn_reflns_number     7744
_diffrn_reflns_av_R_equivalents     0.0244
_diffrn_reflns_av_sigmaI/netI     0.0234
_diffrn_reflns_theta_min     4.95
_diffrn_reflns_theta_max     77.60
_diffrn_reflns_theta_full     67.50
_diffrn_measured_fraction_theta_max     0.979
_diffrn_measured_fraction_theta_full     0.998
_diffrn_reflns_limit_h_min     -4
_diffrn_reflns_limit_h_max     8
_diffrn_reflns_limit_k_min     -22
_diffrn_reflns_limit_k_max     21
_diffrn_reflns_limit_l_min     -17
_diffrn_reflns_limit_l_max     17
_refine_special_details
;
Refinement of <i>F</i>^2^ against ALL reflections. The weighted <i>R</i>-factor
<i>wR</i> and goodness of fit <i>S</i> are based on <i>F</i>^2^, conventional
<i>R</i>-factors <i>R</i> are based on <i>F</i>, with <i>F</i> set to zero for
negative <i>F</i>^2^. The threshold expression of <i>F</i>^2^ >
2\s(<i>F</i>^2^) is used only for calculating <i>R</i>-factors(gt) <i>etc</i>.
and is not relevant to the choice of reflections for refinement.
<i>R</i>-factors based on <i>F</i>^2^ are statistically about twice as large
as those based on <i>F</i>, and <i>R</i>- factors based on ALL data will be
even larger.
A damping factor (DAMP 200 15 in the final refinement cycles) was applied to
avoid large displacements of the less occupied methoxy and fluorine atoms with
EADP F4A F4B, EADP O13A O13B, EADP O15A O15B, EADP C17A C17B, EADP C18A C18B.
;
_reflns_number_total     3533
_reflns_number_gt     2723
_reflns_threshold_expression     I>2\s(I)
_refine_ls_structure_factor_coef     Fsqd
_refine_ls_matrix_type     full
_refine_ls_R_factor_all     0.0571
_refine_ls_R_factor_gt     0.0455
_refine_ls_wR_factor_gt     0.1296
_refine_ls_wR_factor_ref     0.1382
_refine_ls_goodness_of_fit_ref     1.063
_refine_ls_restrained_S_all     1.063
_refine_ls_number_reflns     3533
_refine_ls_number_parameters     240
_refine_ls_number_restraints     0
_refine_ls_hydrogen_treatment     constr
_refine_ls_weighting_scheme     calc
_refine_ls_weighting_details
         'calc w=1/[\s^2^(Fo^2^)+(0.0917P)^2^+0.0185P] where P=(Fo^2^+2Fc^2^)/3'
_atom_sites_solution_hydrogens     geom
_atom_sites_solution_primary     direct
_atom_sites_solution_secondary     difmap
_refine_ls_shift/su_max     0.001
_refine_ls_shift/su_max_lt     0.001
_refine_ls_shift/su_mean     0.000
_refine_diff_density_max     0.210
_refine_diff_density_min     -0.183
_refine_ls_extinction_method     none
_refine_ls_extinction_coef     ?
loop_
    _atom_type_symbol
    _atom_type_description
    _atom_type_scat_dispersion_real
    _atom_type_scat_dispersion_imag
    _atom_type_scat_source
    C C 0.0181 0.0091 ' International Tables Vol C Tables 4.2.6.8 and 6.1.1.4'
    H H 0.0000 0.0000 ' International Tables Vol C Tables 4.2.6.8 and 6.1.1.4'
    F F 0.0727 0.0534 ' International Tables Vol C Tables 4.2.6.8 and 6.1.1.4'
    N N 0.0311 0.0180 ' International Tables Vol C Tables 4.2.6.8 and 6.1.1.4'
    O O 0.0492 0.0322 ' International Tables Vol C Tables 4.2.6.8 and 6.1.1.4'
_computing_data_collection     'CrysAlis PRO (Oxford Diffraction, 2010)'
_computing_cell_refinement     'CrysAlis PRO (Oxford Diffraction, 2010)'
_computing_data_reduction     'CrysAlis PRO (Oxford Diffraction, 2010)'
_computing_structure_solution     'SHELXS97 (Sheldrick, 2008)'
_computing_structure_refinement     'SHELXL97 (Sheldrick, 2008)'
_computing_molecular_graphics     'ORTEP-3 (Farrugia, 1997)'
_computing_publication_material     'PLATON (Spek, 2009)'
loop_
    _atom_site_type_symbol
    _atom_site_label
    _atom_site_fract_x
    _atom_site_fract_y
    _atom_site_fract_z
    _atom_site_U_iso_or_equiv
    _atom_site_thermal_displace_type
    _atom_site_calc_flag
    _atom_site_refinement_flags
    _atom_site_occupancy
    _atom_site_disorder_assembly
    _atom_site_disorder_group
    F F4A -0.29421(17) 0.18280(10) 0.14002(10) 0.0827(4) Uani d P 0.929(4) A 1
    O O13A 0.7091(3) 0.45839(10) 0.22912(15) 0.0748(6) Uani d P 0.803(4) B 1
    O O15A 0.2065(3) 0.45966(11) 0.43181(19) 0.0728(6) Uani d P 0.803(4) B 1
    N N1 0.55071(14) 0.23172(5) 0.40039(8) 0.0452(3) Uani d . 1.000 . .
    N N3 0.48548(15) 0.11225(6) 0.42587(9) 0.0513(3) Uani d . 1.000 . .
    C C2 0.42077(16) 0.17418(6) 0.38065(9) 0.0446(3) Uani d . 1.000 . .
    C C4 0.66338(17) 0.12988(7) 0.47766(10) 0.0513(3) Uani d . 1.000 . .
    C C5 0.70736(16) 0.20299(7) 0.46281(10) 0.0493(3) Uani d . 1.000 . .
    C C11 0.52171(16) 0.30968(6) 0.37642(9) 0.0459(3) Uani d . 1.000 . .
    C C12 0.64059(19) 0.34342(7) 0.31551(11) 0.0533(4) Uani d . 1.000 B .
    C C13 0.6101(2) 0.41860(8) 0.29299(12) 0.0600(4) Uani d . 1.000 . .
    C C14 0.4653(2) 0.45903(7) 0.33020(13) 0.0643(5) Uani d . 1.000 B .
    C C15 0.3491(2) 0.42387(7) 0.38983(11) 0.0564(4) Uani d . 1.000 . .
    C C16 0.37798(17) 0.34825(7) 0.41430(10) 0.0502(4) Uani d . 1.000 B .
    C C17A 0.8558(4) 0.4227(2) 0.1871(3) 0.0874(9) Uani d P 0.803(4) B 1
    C C18A 0.1764(5) 0.53712(15) 0.4144(3) 0.0865(12) Uani d P 0.803(4) B 1
    C C21 0.23453(16) 0.17930(6) 0.31576(9) 0.0446(3) Uani d . 1.000 A .
    C C22 0.2032(2) 0.22706(8) 0.23517(10) 0.0562(4) Uani d . 1.000 . .
    C C23 0.0262(2) 0.22827(9) 0.17545(11) 0.0642(4) Uani d . 1.000 A .
    C C24 -0.11786(19) 0.18160(8) 0.19783(11) 0.0571(4) Uani d . 1.000 . .
    C C25 -0.09381(19) 0.13336(7) 0.27609(11) 0.0551(4) Uani d . 1.000 A .
    C C26 0.08443(18) 0.13216(7) 0.33465(10) 0.0500(3) Uani d . 1.000 . .
    C C41 0.7816(2) 0.07173(10) 0.53699(14) 0.0737(5) Uani d . 1.000 . .
    C C51 0.8802(2) 0.24892(9) 0.50026(13) 0.0651(5) Uani d . 1.000 . .
    C C17B 0.898(2) 0.4240(10) 0.2150(14) 0.0874(9) Uani d P 0.197(4) B 2
    C C18B 0.135(2) 0.5285(8) 0.3807(13) 0.0865(12) Uani d P 0.197(4) B 2
    O O13B 0.7483(14) 0.4621(5) 0.2658(7) 0.0748(6) Uani d P 0.197(4) B 2
    O O15B 0.1779(16) 0.4481(5) 0.4134(10) 0.0728(6) Uani d P 0.197(4) B 2
    F F4B -0.253(3) 0.2120(13) 0.1380(16) 0.0827(4) Uani d P 0.071(4) A 2
    H H16 0.30133 0.32452 0.45545 0.0602 Uiso calc R 1.000 . .
    H H17A 0.94989 0.40279 0.23819 0.1309 Uiso calc PR 0.803(4) B 1
    H H12 0.73740 0.31646 0.29069 0.0639 Uiso calc R 1.000 . .
    H H14 0.44718 0.50951 0.31489 0.0771 Uiso calc R 1.000 . .
    H H22 0.30229 0.25856 0.22119 0.0675 Uiso calc R 1.000 . .
    H H23 0.00548 0.26006 0.12131 0.0770 Uiso calc R 1.000 . .
    H H25 -0.19419 0.10232 0.28952 0.0662 Uiso calc R 1.000 . .
    H H26 0.10444 0.09926 0.38765 0.0600 Uiso calc R 1.000 A .
    H H41A 0.86731 0.04817 0.49709 0.1106 Uiso calc R 1.000 . .
    H H41B 0.69719 0.03475 0.55904 0.1106 Uiso calc R 1.000 . .
    H H41C 0.85625 0.09493 0.59293 0.1106 Uiso calc R 1.000 . .
    H H51A 0.96450 0.22046 0.54767 0.0976 Uiso calc R 1.000 . .
    H H51B 0.83938 0.29349 0.53081 0.0976 Uiso calc R 1.000 . .
    H H51C 0.94812 0.26244 0.44646 0.0976 Uiso calc R 1.000 . .
    H H17B 0.91718 0.45800 0.14857 0.1309 Uiso calc PR 0.803(4) B 1
    H H17C 0.80126 0.38258 0.14554 0.1309 Uiso calc PR 0.803(4) B 1
    H H18A 0.29026 0.56430 0.44132 0.1298 Uiso calc PR 0.803(4) B 1
    H H18B 0.06803 0.55363 0.44518 0.1298 Uiso calc PR 0.803(4) B 1
    H H18C 0.15032 0.54600 0.34477 0.1298 Uiso calc PR 0.803(4) B 1
    H H17D 0.99679 0.40337 0.26325 0.1309 Uiso calc PR 0.197(4) B 2
    H H17E 0.95528 0.45968 0.17517 0.1309 Uiso calc PR 0.197(4) B 2
    H H17F 0.83856 0.38452 0.17401 0.1309 Uiso calc PR 0.197(4) B 2
    H H18D 0.25069 0.55810 0.39539 0.1298 Uiso calc PR 0.197(4) B 2
    H H18E 0.03553 0.54860 0.41504 0.1298 Uiso calc PR 0.197(4) B 2
    H H18F 0.09270 0.52961 0.31114 0.1298 Uiso calc PR 0.197(4) B 2
loop_
    _atom_site_aniso_label
    _atom_site_aniso_U_11
    _atom_site_aniso_U_22
    _atom_site_aniso_U_33
    _atom_site_aniso_U_12
    _atom_site_aniso_U_13
    _atom_site_aniso_U_23
    F4A 0.0562(6) 0.1013(10) 0.0835(6) 0.0048(5) -0.0161(5) -0.0034(7)
    O13A 0.0855(9) 0.0547(6) 0.0943(13) 0.0053(6) 0.0491(9) 0.0201(8)
    O15A 0.0821(9) 0.0435(8) 0.1025(12) 0.0134(6) 0.0473(8) 0.0021(7)
    N1 0.0446(4) 0.0365(4) 0.0546(5) -0.0007(3) 0.0076(4) -0.0003(4)
    N3 0.0490(5) 0.0410(5) 0.0638(6) 0.0016(4) 0.0079(4) 0.0075(4)
    C2 0.0466(5) 0.0357(5) 0.0523(6) -0.0006(4) 0.0092(4) 0.0016(4)
    C4 0.0472(5) 0.0477(6) 0.0594(7) 0.0056(5) 0.0090(5) 0.0059(5)
    C5 0.0443(5) 0.0474(6) 0.0564(6) 0.0030(4) 0.0075(4) -0.0035(5)
    C11 0.0481(5) 0.0349(5) 0.0552(6) -0.0017(4) 0.0086(4) -0.0018(4)
    C12 0.0532(6) 0.0419(6) 0.0685(8) 0.0010(5) 0.0218(5) -0.0016(5)
    C13 0.0636(7) 0.0450(6) 0.0767(9) -0.0020(5) 0.0287(6) 0.0070(6)
    C14 0.0749(8) 0.0362(6) 0.0872(10) 0.0049(5) 0.0309(7) 0.0091(6)
    C15 0.0604(7) 0.0421(6) 0.0707(8) 0.0061(5) 0.0237(6) -0.0004(5)
    C16 0.0528(6) 0.0414(6) 0.0589(7) -0.0013(5) 0.0168(5) 0.0020(5)
    C17A 0.0810(14) 0.0824(12) 0.110(2) 0.0107(12) 0.0532(13) 0.0286(14)
    C18A 0.0976(16) 0.0484(10) 0.123(3) 0.0222(10) 0.0493(15) 0.0015(12)
    C21 0.0472(5) 0.0360(5) 0.0510(6) 0.0010(4) 0.0080(4) -0.0026(4)
    C22 0.0589(7) 0.0536(7) 0.0559(7) -0.0060(5) 0.0070(5) 0.0071(6)
    C23 0.0724(8) 0.0631(8) 0.0545(7) 0.0051(6) -0.0003(6) 0.0091(6)
    C24 0.0488(6) 0.0609(8) 0.0592(7) 0.0081(5) -0.0011(5) -0.0104(6)
    C25 0.0484(6) 0.0497(6) 0.0677(8) -0.0033(5) 0.0094(5) -0.0097(6)
    C26 0.0531(6) 0.0394(5) 0.0575(7) -0.0017(5) 0.0077(5) 0.0014(5)
    C41 0.0584(7) 0.0687(9) 0.0917(11) 0.0116(7) 0.0019(7) 0.0249(8)
    C51 0.0499(6) 0.0632(8) 0.0799(10) -0.0034(6) 0.0008(6) -0.0123(7)
    C17B 0.0810(14) 0.0824(12) 0.110(2) 0.0107(12) 0.0532(13) 0.0286(14)
    C18B 0.0976(16) 0.0484(10) 0.123(3) 0.0222(10) 0.0493(15) 0.0015(12)
    O13B 0.0855(9) 0.0547(6) 0.0943(13) 0.0053(6) 0.0491(9) 0.0201(8)
    O15B 0.0821(9) 0.0435(8) 0.1025(12) 0.0134(6) 0.0473(8) 0.0021(7)
    F4B 0.0562(6) 0.1013(10) 0.0835(6) 0.0048(5) -0.0161(5) -0.0034(7)
_geom_special_details
;
Bond distances, angles <i>etc</i>. have been calculated using the rounded
fractional coordinates. All su's are estimated from the variances of the
(full) variance-covariance matrix. The cell e.s.d.'s are taken into account in
the estimation of distances, angles and torsion angles
;
loop_
    _geom_bond_atom_site_label_1
    _geom_bond_atom_site_label_2
    _geom_bond_site_symmetry_1
    _geom_bond_site_symmetry_2
    _geom_bond_distance
    _geom_bond_publ_flag
    F4A C24 . . 1.3683(19) no
    F4B C24 . . 1.28(2) no
    O13A C17A . . 1.394(4) no
    O13A C13 . . 1.383(3) no
    O13B C17B . . 1.494(19) no
    O13B C13 . . 1.329(10) no
    O15A C15 . . 1.372(3) no
    O15A C18A . . 1.414(3) no
    O15B C15 . . 1.349(11) no
    O15B C18B . . 1.521(17) no
    N1 C2 . . 1.3714(14) no
    N1 C5 . . 1.3898(16) no
    N1 C11 . . 1.4379(14) no
    N3 C4 . . 1.3780(17) no
    N3 C2 . . 1.3167(16) no
    C2 C21 . . 1.4725(16) no
    C4 C5 . . 1.3623(18) no
    C4 C41 . . 1.495(2) no
    C5 C51 . . 1.4889(19) no
    C11 C16 . . 1.3740(17) no
    C11 C12 . . 1.3909(18) no
    C12 C13 . . 1.3870(19) no
    C13 C14 . . 1.392(2) no
    C14 C15 . . 1.378(2) no
    C15 C16 . . 1.3990(18) no
    C21 C22 . . 1.3892(18) no
    C21 C26 . . 1.3936(17) no
    C22 C23 . . 1.384(2) no
    C23 C24 . . 1.371(2) no
    C24 C25 . . 1.368(2) no
    C25 C26 . . 1.3838(19) no
    C12 H12 . . 0.9300 no
    C14 H14 . . 0.9300 no
    C16 H16 . . 0.9300 no
    C17A H17A . . 0.9600 no
    C17A H17B . . 0.9600 no
    C17A H17C . . 0.9600 no
    C17B H17F . . 0.9600 no
    C17B H17E . . 0.9600 no
    C17B H17D . . 0.9600 no
    C18A H18C . . 0.9600 no
    C18A H18B . . 0.9600 no
    C18A H18A . . 0.9600 no
    C18B H18F . . 0.9600 no
    C18B H18E . . 0.9600 no
    C18B H18D . . 0.9600 no
    C22 H22 . . 0.9300 no
    C23 H23 . . 0.9300 no
    C25 H25 . . 0.9300 no
    C26 H26 . . 0.9300 no
    C41 H41B . . 0.9600 no
    C41 H41A . . 0.9600 no
    C41 H41C . . 0.9600 no
    C51 H51C . . 0.9600 no
    C51 H51A . . 0.9600 no
    C51 H51B . . 0.9600 no
loop_
    _geom_angle_atom_site_label_1
    _geom_angle_atom_site_label_2
    _geom_angle_atom_site_label_3
    _geom_angle_site_symmetry_1
    _geom_angle_site_symmetry_2
    _geom_angle_site_symmetry_3
    _geom_angle
    _geom_angle_publ_flag
    C13 O13A C17A . . . 119.0(2) no
    C13 O13B C17B . . . 116.3(9) no
    C15 O15A C18A . . . 118.9(2) no
    C15 O15B C18B . . . 112.1(9) no
    C5 N1 C11 . . . 124.89(10) no
    C2 N1 C5 . . . 106.66(9) no
    C2 N1 C11 . . . 127.70(10) no
    C2 N3 C4 . . . 106.08(10) no
    N1 C2 C21 . . . 125.18(10) no
    N3 C2 C21 . . . 123.61(10) no
    N1 C2 N3 . . . 111.20(10) no
    C5 C4 C41 . . . 128.92(12) no
    N3 C4 C5 . . . 110.28(11) no
    N3 C4 C41 . . . 120.78(12) no
    C4 C5 C51 . . . 131.59(12) no
    N1 C5 C51 . . . 122.63(11) no
    N1 C5 C4 . . . 105.78(10) no
    N1 C11 C16 . . . 119.05(10) no
    C12 C11 C16 . . . 122.28(11) no
    N1 C11 C12 . . . 118.67(10) no
    C11 C12 C13 . . . 117.85(12) no
    O13A C13 C14 . . . 114.49(14) no
    O13A C13 C12 . . . 124.31(14) no
    O13B C13 C14 . . . 112.9(4) no
    C12 C13 C14 . . . 121.10(13) no
    O13B C13 C12 . . . 122.2(4) no
    C13 C14 C15 . . . 119.66(12) no
    C14 C15 C16 . . . 120.34(12) no
    O15A C15 C14 . . . 123.67(14) no
    O15A C15 C16 . . . 115.94(14) no
    O15B C15 C16 . . . 110.8(4) no
    O15B C15 C14 . . . 127.3(5) no
    C11 C16 C15 . . . 118.77(12) no
    C2 C21 C26 . . . 118.14(11) no
    C2 C21 C22 . . . 123.28(11) no
    C22 C21 C26 . . . 118.55(11) no
    C21 C22 C23 . . . 120.72(13) no
    C22 C23 C24 . . . 118.57(14) no
    C23 C24 C25 . . . 122.89(13) no
    F4B C24 C23 . . . 95.5(10) no
    F4B C24 C25 . . . 140.3(10) no
    F4A C24 C25 . . . 117.94(13) no
    F4A C24 C23 . . . 119.18(14) no
    C24 C25 C26 . . . 117.98(12) no
    C21 C26 C25 . . . 121.28(12) no
    C11 C12 H12 . . . 121.00 no
    C13 C12 H12 . . . 121.00 no
    C13 C14 H14 . . . 120.00 no
    C15 C14 H14 . . . 120.00 no
    C11 C16 H16 . . . 121.00 no
    C15 C16 H16 . . . 121.00 no
    O13A C17A H17A . . . 109.00 no
    O13A C17A H17B . . . 110.00 no
    O13A C17A H17C . . . 109.00 no
    H17A C17A H17B . . . 110.00 no
    H17A C17A H17C . . . 109.00 no
    H17B C17A H17C . . . 109.00 no
    H17E C17B H17F . . . 109.00 no
    H17D C17B H17F . . . 109.00 no
    O13B C17B H17E . . . 109.00 no
    O13B C17B H17F . . . 110.00 no
    O13B C17B H17D . . . 109.00 no
    H17D C17B H17E . . . 109.00 no
    O15A C18A H18C . . . 109.00 no
    H18A C18A H18B . . . 109.00 no
    O15A C18A H18B . . . 109.00 no
    O15A C18A H18A . . . 109.00 no
    H18A C18A H18C . . . 109.00 no
    H18B C18A H18C . . . 109.00 no
    O15B C18B H18D . . . 109.00 no
    H18E C18B H18F . . . 110.00 no
    H18D C18B H18F . . . 109.00 no
    O15B C18B H18E . . . 110.00 no
    O15B C18B H18F . . . 110.00 no
    H18D C18B H18E . . . 109.00 no
    C21 C22 H22 . . . 120.00 no
    C23 C22 H22 . . . 120.00 no
    C24 C23 H23 . . . 121.00 no
    C22 C23 H23 . . . 121.00 no
    C24 C25 H25 . . . 121.00 no
    C26 C25 H25 . . . 121.00 no
    C21 C26 H26 . . . 119.00 no
    C25 C26 H26 . . . 119.00 no
    C4 C41 H41B . . . 109.00 no
    C4 C41 H41C . . . 109.00 no
    H41A C41 H41B . . . 109.00 no
    C4 C41 H41A . . . 109.00 no
    H41A C41 H41C . . . 109.00 no
    H41B C41 H41C . . . 109.00 no
    H51B C51 H51C . . . 109.00 no
    H51A C51 H51B . . . 109.00 no
    H51A C51 H51C . . . 109.00 no
    C5 C51 H51A . . . 109.00 no
    C5 C51 H51B . . . 109.00 no
    C5 C51 H51C . . . 109.00 no
loop_
    _geom_torsion_atom_site_label_1
    _geom_torsion_atom_site_label_2
    _geom_torsion_atom_site_label_3
    _geom_torsion_atom_site_label_4
    _geom_torsion_site_symmetry_1
    _geom_torsion_site_symmetry_2
    _geom_torsion_site_symmetry_3
    _geom_torsion_site_symmetry_4
    _geom_torsion
    _geom_torsion_publ_flag
    C17A O13A C13 C14 . . . . -179.4(2) no
    C17A O13A C13 C12 . . . . -3.0(3) no
    C18A O15A C15 C14 . . . . -0.6(3) no
    C18A O15A C15 C16 . . . . 176.7(2) no
    C2 N1 C5 C4 . . . . -0.21(14) no
    C11 N1 C2 N3 . . . . -170.50(11) no
    C11 N1 C2 C21 . . . . 10.84(19) no
    C11 N1 C5 C51 . . . . -9.77(19) no
    C5 N1 C2 C21 . . . . -178.82(11) no
    C2 N1 C11 C16 . . . . 60.35(17) no
    C5 N1 C11 C12 . . . . 71.66(16) no
    C5 N1 C11 C16 . . . . -108.35(14) no
    C2 N1 C11 C12 . . . . -119.64(14) no
    C5 N1 C2 N3 . . . . -0.15(14) no
    C2 N1 C5 C51 . . . . 179.54(12) no
    C11 N1 C5 C4 . . . . 170.48(11) no
    C4 N3 C2 N1 . . . . 0.45(14) no
    C2 N3 C4 C41 . . . . -178.92(13) no
    C2 N3 C4 C5 . . . . -0.59(15) no
    C4 N3 C2 C21 . . . . 179.14(11) no
    N1 C2 C21 C26 . . . . -151.86(12) no
    N3 C2 C21 C22 . . . . -148.36(13) no
    N3 C2 C21 C26 . . . . 29.64(18) no
    N1 C2 C21 C22 . . . . 30.15(19) no
    N3 C4 C5 N1 . . . . 0.50(15) no
    C41 C4 C5 N1 . . . . 178.65(14) no
    N3 C4 C5 C51 . . . . -179.23(14) no
    C41 C4 C5 C51 . . . . -1.1(3) no
    C16 C11 C12 C13 . . . . -0.2(2) no
    N1 C11 C16 C15 . . . . -179.31(12) no
    C12 C11 C16 C15 . . . . 0.7(2) no
    N1 C11 C12 C13 . . . . 179.83(12) no
    C11 C12 C13 C14 . . . . 0.1(2) no
    C11 C12 C13 O13A . . . . -176.12(16) no
    O13A C13 C14 C15 . . . . 176.05(16) no
    C12 C13 C14 C15 . . . . -0.5(2) no
    C13 C14 C15 C16 . . . . 1.0(2) no
    C13 C14 C15 O15A . . . . 178.23(18) no
    O15A C15 C16 C11 . . . . -178.53(15) no
    C14 C15 C16 C11 . . . . -1.1(2) no
    C2 C21 C22 C23 . . . . 178.55(12) no
    C26 C21 C22 C23 . . . . 0.6(2) no
    C2 C21 C26 C25 . . . . -179.31(12) no
    C22 C21 C26 C25 . . . . -1.22(19) no
    C21 C22 C23 C24 . . . . 0.3(2) no
    C22 C23 C24 F4A . . . . 179.31(14) no
    C22 C23 C24 C25 . . . . -0.6(2) no
    F4A C24 C25 C26 . . . . -179.94(14) no
    C23 C24 C25 C26 . . . . 0.0(2) no
    C24 C25 C26 C21 . . . . 0.9(2) no
loop_
    _geom_hbond_atom_site_label_D
    _geom_hbond_atom_site_label_H
    _geom_hbond_atom_site_label_A
    _geom_hbond_site_symmetry_A
    _geom_hbond_distance_DH
    _geom_hbond_distance_HA
    _geom_hbond_distance_DA
    _geom_hbond_angle_DHA
    _geom_hbond_publ_flag
    C23 H23 Cg1 4_454 0.93 2.99 3.8714(16) 159 yes
_iucr_refine_instructions_details
;
?
;
