# Supplementary material for: 1-(3,5-Dimeth­oxy­phen­yl)-2-(4-fluoro­phen­yl)-4,5-dimethyl-1H-imidazole
Source: Acta Crystallogr Sect E Struct Rep Online. 2012 Jan 7;68(Pt 2):o256. doi: 10.1107/S1600536811055012 (PMC3274949; doi:10.1107/S1600536811055012)
Supplement: Supplementary file 2 [file e-68-0o256-Isup2.hkl]

#
# h,k,l, Fc-squared, Fo-squared, sigma(Fo-squared) and status flag
#
data_I
_shelx_title ' p3l in P2(1)/n  Z=4 C19H19F1N2O2'
_shelx_refln_list_code          4
_shelx_F_calc_maximum      117.95
_exptl_crystal_F_000       688.00
_reflns_d_resolution_high  0.7893
 
loop_
 _symmetry_equiv_pos_as_xyz
 'x, y, z'
 '-x+1/2, y+1/2, -z+1/2'
 '-x, -y, -z'
 'x-1/2, -y-1/2, z-1/2'
 
_cell_length_a     6.9654
_cell_length_b    17.8520
_cell_length_c    13.7121
_cell_angle_alpha  90.000
_cell_angle_beta   97.833
_cell_angle_gamma  90.000
 
_shelx_F_squared_multiplier     1.000
 
loop_
 _refln_index_h
 _refln_index_k
 _refln_index_l
 _refln_F_squared_calc
 _refln_F_squared_meas
 _refln_F_squared_sigma
 _refln_observed_status
   2   0   0     1546.12     1428.65     12.34 o
   4   0   0        3.32        1.52      1.46 o
   6   0   0        0.00        0.63      0.91 o
   8   0   0        6.43        6.43      1.30 o
   1   1   0     1505.91     1506.10     16.60 o
   2   1   0        0.42        0.04      0.34 o
   3   1   0        4.07        3.63      0.97 o
   4   1   0      546.11      587.00      5.69 o
   5   1   0      261.08      237.62      7.65 o
   6   1   0      729.26      701.57      7.99 o
   7   1   0        0.26       -0.06      0.69 o
   8   1   0        1.59        0.79      1.20 o
   0   2   0     3705.34     3276.71      9.47 o
   1   2   0      659.16      656.34      3.42 o
   2   2   0     1087.95     1142.10      6.27 o
   3   2   0      445.33      497.64      5.03 o
   4   2   0       28.75       23.99      1.69 o
   5   2   0      166.30      137.07      5.77 o
   6   2   0       26.97       25.95      1.00 o
   7   2   0        2.63        2.16      0.72 o
   8   2   0        0.00        0.70      1.18 o
   1   3   0     1151.27     1091.37      6.51 o
   2   3   0      579.15      588.92      5.24 o
   3   3   0      228.80      193.65      2.50 o
   4   3   0        8.49       13.17      1.50 o
   5   3   0      367.76      362.69      9.15 o
   6   3   0      367.55      353.36      3.90 o
   7   3   0       47.74       47.46      1.23 o
   8   3   0        8.26        9.14      1.31 o
   0   4   0      106.97      133.02      5.11 o
   1   4   0      409.72      399.10      3.42 o
   2   4   0      142.84      131.60      1.55 o
   3   4   0       29.65       33.45      1.33 o
   4   4   0      859.24      881.20      8.94 o
   5   4   0      113.63      121.84      5.64 o
   6   4   0        0.03       -0.48      0.75 o
   7   4   0       11.97       11.99      0.77 o
   8   4   0       11.84       12.67      1.39 o
   1   5   0       88.36       82.45      1.45 o
   2   5   0       64.02       71.25      1.40 o
   3   5   0     1170.80     1236.55      9.30 o
   4   5   0      198.87      225.77      4.43 o
   5   5   0       64.83       62.88      4.29 o
   6   5   0       28.38       27.61      1.05 o
   7   5   0      158.86      160.11      2.45 o
   8   5   0       13.18       11.64      1.32 o
   0   6   0      122.37       96.49      3.21 o
   1   6   0        8.08       13.48      0.61 o
   2   6   0      377.99      429.39      7.75 o
   3   6   0        1.42        0.63      1.13 o
   4   6   0        0.09        1.22      1.63 o
   5   6   0       75.02       80.05      1.55 o
   6   6   0       38.39       34.98      1.14 o
   7   6   0        2.71        4.20      0.66 o
   8   6   0        1.29        0.48      0.99 o
   1   7   0       33.75       34.40      1.62 o
   2   7   0        7.18       13.72      0.92 o
   3   7   0       22.82       28.96      2.34 o
   4   7   0      919.93      931.22     13.33 o
   5   7   0      184.93      205.72      5.76 o
   6   7   0       72.44       73.47      1.82 o
   7   7   0       12.08       11.23      0.86 o
   8   7   0        2.79        3.72      0.97 o
   0   8   0     2250.08     2474.37     16.97 o
   1   8   0       50.28       50.41      2.01 o
   2   8   0     2471.86     2644.27     98.42 o
   3   8   0       93.06       80.24      4.02 o
   4   8   0      147.48      140.14      5.68 o
   5   8   0        7.07        6.95      0.78 o
   6   8   0        2.56        1.28      0.75 o
   7   8   0        0.00        0.11      0.66 o
   8   8   0        0.59        0.69      0.68 o
   1   9   0      374.82      417.78      5.47 o
   2   9   0       25.24       27.06      3.14 o
   3   9   0       24.32       28.25      3.22 o
   4   9   0       34.59       33.25      3.33 o
   5   9   0        4.68        3.69      0.85 o
   6   9   0        0.05        0.43      0.69 o
   7   9   0       45.39       48.95      1.92 o
   8   9   0        7.15        8.31      0.78 o
   0  10   0     1393.70     1382.96     14.29 o
   1  10   0       19.77       13.60      1.56 o
   2  10   0       64.40       55.13      3.96 o
   3  10   0      254.33      229.61      7.54 o
   4  10   0      241.21      241.72      3.14 o
   5  10   0       40.24       41.25      1.33 o
   6  10   0        4.11        5.21      0.91 o
   7  10   0        3.37        4.35      0.78 o
   1  11   0       23.26       18.39      1.87 o
   2  11   0      203.62      201.92      7.21 o
   3  11   0       34.52       33.84      3.56 o
   4  11   0       65.91       65.06      2.39 o
   5  11   0       17.77       15.52      1.12 o
   6  11   0        0.03        0.17      0.90 o
   7  11   0       24.48       29.22      1.05 o
   0  12   0      148.92      151.42      5.44 o
   1  12   0       12.98       13.33      3.29 o
   2  12   0       12.88        9.43      3.93 o
   3  12   0       86.56       87.11      3.64 o
   4  12   0      314.08      348.33      4.12 o
   5  12   0       42.08       46.45      1.83 o
   6  12   0        9.37        8.35      1.04 o
   7  12   0        0.63       -0.18      0.87 o
   1  13   0       89.07      110.22      5.55 o
   2  13   0      184.07      184.77      8.02 o
   3  13   0      599.29      566.09      5.13 o
   4  13   0        1.26        0.88      1.03 o
   5  13   0       35.24       42.46      1.44 o
   6  13   0        0.74        0.14      1.24 o
   7  13   0        4.73        6.69      0.86 o
   0  14   0      372.99      366.39      8.85 o
   1  14   0      179.36      150.00      2.61 o
   2  14   0        0.02        0.53      1.13 o
   3  14   0        4.55        5.28      0.93 o
   4  14   0      179.67      184.35      3.51 o
   5  14   0       39.05       44.27      1.38 o
   6  14   0        0.00        0.16      1.15 o
   1  15   0      114.58      108.48      2.53 o
   2  15   0        2.64        2.68      1.12 o
   3  15   0       48.94       44.65      1.88 o
   4  15   0      120.56      115.52      4.05 o
   5  15   0       46.19       50.66      1.84 o
   6  15   0        5.42        6.92      1.11 o
   0  16   0       13.27       18.07      2.07 o
   1  16   0      115.22      110.27      2.68 o
   2  16   0       15.36       12.76      1.37 o
   3  16   0       87.92       89.00      2.35 o
   4  16   0        0.03       -0.89      1.68 o
   5  16   0        0.02       -0.57      1.32 o
   6  16   0        5.37        6.03      0.86 o
   1  17   0      123.11      100.88      2.52 o
   2  17   0       18.60       16.98      1.44 o
   3  17   0       21.38       20.34      1.95 o
   4  17   0       39.08       44.81      2.57 o
   5  17   0       20.97       25.73      1.67 o
   0  18   0       66.16       52.91      2.90 o
   1  18   0        0.08        0.97      1.55 o
   2  18   0       11.19       10.33      1.31 o
   3  18   0        0.01       -0.37      0.95 o
   4  18   0       43.64       44.78      2.35 o
   5  18   0       33.48       39.27      1.51 o
   1  19   0       25.99       27.71      2.26 o
   2  19   0        0.03        0.23      0.97 o
   3  19   0        3.19        2.62      1.44 o
   4  19   0        1.49        2.21      0.64 o
   0  20   0       93.67      111.47      2.86 o
   1  20   0        0.76        1.34      1.31 o
   2  20   0        0.56        0.98      1.17 o
   3  20   0       14.75       17.13      1.69 o
   4  20   0        0.65        2.24      0.71 o
   1  21   0       29.01       29.39      1.23 o
   2  21   0        2.22        3.29      0.79 o
   3  21   0       19.13       23.72      1.03 o
   0  22   0       92.53       87.32      2.32 o
   1  22   0        5.90        6.00      0.59 o
   2  22   0        0.09        1.54      0.69 o
  -7   0   1      165.44      148.42      3.64 o
  -5   0   1       88.63       89.09      4.62 o
  -3   0   1      728.39      665.58      6.41 o
  -1   0   1     3780.76     3130.10    109.96 o
   1   0   1    11117.11     8881.65     78.15 o
   3   0   1     1673.00     1724.00     15.66 o
   5   0   1       94.90       85.47      4.94 o
   7   0   1       31.52       31.40      1.46 o
  -8   1   1        7.30        6.11      1.33 o
  -7   1   1       64.04       59.59      1.19 o
  -6   1   1       43.75       47.76      1.18 o
  -5   1   1       69.07       64.69      4.32 o
  -4   1   1       24.58       28.33      1.43 o
  -3   1   1       37.24       31.26      1.34 o
  -2   1   1      643.22      605.31      4.00 o
  -1   1   1      922.38      895.22      3.76 o
   1   1   1        0.03        1.06      0.43 o
   2   1   1        7.65        5.12      0.68 o
   3   1   1      111.58      112.13      2.48 o
   4   1   1      102.36      116.18      3.78 o
   5   1   1       63.24       55.73      3.00 o
   6   1   1        0.32        0.18      0.67 o
   7   1   1       10.01        8.74      0.79 o
   8   1   1        0.00        0.60      0.71 o
  -8   2   1        2.78        2.24      1.08 o
  -7   2   1      109.76      107.32      1.68 o
  -6   2   1      387.56      366.31      2.71 o
  -5   2   1      178.21      142.90      5.87 o
  -4   2   1       39.71       31.96      1.73 o
  -3   2   1      367.25      405.11     10.98 o
  -2   2   1      433.01      440.56     17.17 o
  -1   2   1     1425.39     1374.35     18.85 o
   0   2   1      212.90      237.56      9.80 o
   1   2   1      769.12      706.73      3.29 o
   2   2   1       43.01       43.62      1.46 o
   3   2   1      164.17      181.80      3.07 o
   4   2   1      169.28      191.90      6.94 o
   5   2   1       72.36       71.97      3.25 o
   6   2   1        6.66        4.81      0.70 o
   7   2   1        2.66        1.69      0.83 o
   8   2   1       15.13       15.42      0.69 o
  -8   3   1        0.28        0.51      1.15 o
  -7   3   1        0.02        0.41      0.73 o
  -6   3   1      204.90      187.65      3.30 o
  -5   3   1       15.50       14.56      2.93 o
  -4   3   1     1237.28     1366.54     10.07 o
  -3   3   1     1262.43     1397.75     18.96 o
  -2   3   1        6.80        5.57      0.61 o
  -1   3   1        7.09        7.95      0.64 o
   0   3   1     2201.56     2191.51     10.10 o
   1   3   1     1611.62     1678.29      5.36 o
   2   3   1        0.02        0.54      0.72 o
   3   3   1      594.31      639.12      5.50 o
   4   3   1      555.60      580.15      7.63 o
   5   3   1      189.52      155.31      6.45 o
   6   3   1      104.02       98.40      1.69 o
   7   3   1       51.59       54.07      1.48 o
   8   3   1       56.56       67.43      1.40 o
  -8   4   1       26.21       26.48      1.65 o
  -7   4   1       85.53       80.06      1.66 o
  -6   4   1       49.46       47.23      1.15 o
  -5   4   1       71.24       72.94      4.68 o
  -4   4   1       54.96       65.93      4.37 o
  -3   4   1     1104.96     1243.75      5.51 o
  -2   4   1      973.70      958.49      5.78 o
  -1   4   1        6.51        9.74      1.03 o
   1   4   1     2770.05     2722.54      9.01 o
   2   4   1     1954.71     2036.28      6.84 o
   3   4   1      621.60      678.22      5.45 o
   4   4   1      157.02      155.89      5.06 o
   5   4   1       81.33       63.49      4.65 o
   6   4   1       98.95       85.57      1.45 o
   7   4   1       95.05       88.79      2.15 o
   8   4   1        5.41        4.70      0.83 o
  -8   5   1        0.00        0.09      1.09 o
  -7   5   1      100.71       98.58      1.93 o
  -6   5   1      317.54      276.22      3.13 o
  -5   5   1        3.17        5.90      3.68 o
  -4   5   1       28.38       30.08      1.58 o
  -3   5   1      562.84      594.78      9.50 o
  -2   5   1        2.59        0.66      0.52 o
  -1   5   1     1832.65     1780.32      5.01 o
   0   5   1     2812.71     2711.53      9.87 o
   1   5   1      355.47      333.10      2.47 o
   2   5   1      154.95      199.30      2.29 o
   3   5   1      236.25      231.59      3.40 o
   4   5   1      163.42      192.10      4.13 o
   5   5   1      339.34      358.36      3.79 o
   6   5   1        6.53        6.94      0.65 o
   7   5   1        0.77        1.12      0.78 o
   8   5   1       25.61       26.77      2.99 o
  -8   6   1        0.18        0.07      0.97 o
  -7   6   1       19.43       20.30      0.85 o
  -6   6   1       14.49       14.86      0.91 o
  -5   6   1        2.16        2.18      0.95 o
  -4   6   1       11.87        6.97      2.02 o
  -3   6   1        1.92        1.59      0.88 o
  -2   6   1      630.10      614.45      6.12 o
  -1   6   1       31.45       42.50      2.72 o
   0   6   1      510.09      491.14      4.70 o
   1   6   1      412.58      448.84      4.09 o
   2   6   1       97.42      103.52      6.54 o
   3   6   1      557.77      559.58     17.84 o
   4   6   1       68.14       82.98      2.94 o
   5   6   1      223.04      211.03      3.06 o
   6   6   1        1.27       -0.18      0.66 o
   7   6   1       29.68       27.88      1.08 o
   8   6   1        0.15       -0.47      0.86 o
  -8   7   1        1.04       -0.39      0.89 o
  -7   7   1        0.01       -0.22      0.60 o
  -6   7   1       74.64       69.93      2.03 o
  -5   7   1       18.72       19.21      0.95 o
  -4   7   1       55.45       61.86      2.88 o
  -3   7   1      135.33      131.23      2.68 o
  -2   7   1      755.11      755.65      7.13 o
  -1   7   1       24.02       24.13      1.54 o
   0   7   1       20.91       18.70      1.24 o
   1   7   1     4376.24     4579.40     26.20 o
   2   7   1       50.06       57.31      2.08 o
   3   7   1        2.28        1.75      1.63 o
   4   7   1        3.52        5.22      3.34 o
   5   7   1       75.06       87.23      2.78 o
   6   7   1        0.56       -0.25      0.62 o
   7   7   1       38.93       36.62      1.15 o
   8   7   1        1.05        1.38      0.79 o
  -8   8   1        2.89        3.45      0.81 o
  -7   8   1        0.06        0.40      0.65 o
  -6   8   1       71.63       71.18      1.74 o
  -5   8   1      183.24      163.75      2.35 o
  -4   8   1      236.31      230.13      9.61 o
  -3   8   1        0.01       -1.08      1.32 o
  -2   8   1       32.51       29.19      1.25 o
  -1   8   1       94.41       81.37      1.85 o
   0   8   1      626.18      608.74      8.99 o
   1   8   1      334.73      300.44      4.87 o
   2   8   1        0.18       -0.35      2.26 o
   3   8   1       25.35       26.49      2.79 o
   4   8   1      315.84      300.22      8.06 o
   5   8   1      346.10      338.03      4.40 o
   6   8   1        1.50        2.31      0.75 o
   7   8   1        4.20        4.51      0.79 o
   8   8   1        0.52        0.80      0.59 o
  -8   9   1        0.08        0.00      0.60 o
  -7   9   1       18.70       19.96      1.38 o
  -6   9   1       31.34       32.21      1.24 o
  -5   9   1       64.76       64.17      1.86 o
  -4   9   1        0.08        0.54      3.86 o
  -3   9   1       58.02       54.59      2.61 o
  -2   9   1      260.87      283.09      5.08 o
  -1   9   1        0.96        1.88      1.10 o
   0   9   1     2437.60     2650.97     14.73 o
   1   9   1      392.33      426.88     24.35 o
   2   9   1      570.93      600.18     10.80 o
   3   9   1      158.91      156.25      5.97 o
   4   9   1        1.47       -0.36      3.58 o
   5   9   1       94.72       92.97      3.31 o
   6   9   1       69.77       69.16      1.40 o
   7   9   1       16.68       18.92      1.03 o
  -7  10   1        6.34        7.15      0.84 o
  -6  10   1       66.50       64.59      4.53 o
  -5  10   1       43.47       44.42      1.59 o
  -4  10   1       91.98       82.47      1.70 o
  -3  10   1       72.70       72.54      4.64 o
  -2  10   1     1564.17     1659.85     18.62 o
  -1  10   1       26.30       23.75      1.87 o
   0  10   1      762.07      817.03     23.19 o
   1  10   1      250.64      269.39     18.96 o
   2  10   1        4.63        4.24      2.86 o
   3  10   1        1.26       -1.84      3.34 o
   4  10   1      109.82      117.56      2.54 o
   5  10   1       71.69       70.68      1.71 o
   6  10   1        0.70        0.40      0.67 o
   7  10   1        0.00        0.77      0.73 o
  -7  11   1        3.66        4.29      1.25 o
  -6  11   1        2.14        2.04      0.95 o
  -5  11   1        6.50        4.58      1.17 o
  -4  11   1      597.56      563.86      5.19 o
  -3  11   1      107.53       95.62      5.19 o
  -2  11   1        2.07        4.78      2.72 o
  -1  11   1        0.53       -0.17      1.74 o
   0  11   1        0.35        0.25      1.64 o
   1  11   1       85.22      102.06      5.32 o
   2  11   1      239.30      246.03      7.82 o
   3  11   1       74.55       65.35      5.14 o
   4  11   1      279.93      267.93      2.92 o
   5  11   1      197.86      206.00      3.40 o
   6  11   1        2.02        2.16      0.64 o
   7  11   1        0.54        0.55      0.60 o
  -7  12   1        4.29        4.27      1.01 o
  -6  12   1        6.52        4.60      0.98 o
  -5  12   1        9.82        8.71      1.27 o
  -4  12   1      312.74      296.91      3.92 o
  -3  12   1      318.73      312.25      3.47 o
  -2  12   1      436.49      440.35     10.48 o
  -1  12   1        8.11        5.50      2.04 o
   0  12   1       68.06       66.54      2.74 o
   1  12   1        7.53        7.26      3.39 o
   2  12   1       32.70       34.86      4.02 o
   3  12   1       16.02       11.43      1.61 o
   4  12   1        0.61        0.78      0.87 o
   5  12   1      115.81      121.81      2.28 o
   6  12   1        4.00        3.54      0.73 o
   7  12   1        0.12        0.24      0.77 o
  -7  13   1       11.36       13.87      0.66 o
  -6  13   1       45.19       48.09      2.54 o
  -5  13   1       72.26       70.78      2.06 o
  -4  13   1      116.33      117.28      2.62 o
  -3  13   1       66.03       56.87      1.51 o
  -2  13   1      196.61      207.83      7.75 o
  -1  13   1       12.01       11.60      3.75 o
   0  13   1       11.42       16.73      2.31 o
   1  13   1      422.64      421.47     10.24 o
   2  13   1       66.51       60.58      2.10 o
   3  13   1       46.88       44.93      1.74 o
   4  13   1       32.91       30.23      1.63 o
   5  13   1        1.59        4.57      0.96 o
   6  13   1        3.35        2.56      0.83 o
   7  13   1        0.55        0.25      0.52 o
  -6  14   1       11.90       14.40      1.54 o
  -5  14   1        3.66        4.47      1.73 o
  -4  14   1      301.36      272.40      6.23 o
  -3  14   1      619.00      564.98     23.80 o
  -2  14   1        5.69        3.93      1.50 o
  -1  14   1        1.00        0.48      1.16 o
   0  14   1        4.30        3.03      1.13 o
   1  14   1        0.10        0.03      1.18 o
   2  14   1       32.85       31.29      1.61 o
   3  14   1      218.03      201.50      3.21 o
   4  14   1       55.06       57.56      2.03 o
   5  14   1       14.17       15.20      1.07 o
   6  14   1        1.89        2.65      1.20 o
  -6  15   1       27.56       31.15      1.92 o
  -5  15   1        3.74        5.33      0.98 o
  -4  15   1       25.16       29.46      2.64 o
  -3  15   1      198.30      196.81      8.86 o
  -2  15   1      318.62      276.53      5.41 o
  -1  15   1       13.15       12.70      1.43 o
   0  15   1       83.61       80.02      2.18 o
   1  15   1       41.92       49.77      1.96 o
   2  15   1      103.22       88.26      1.83 o
   3  15   1       33.29       26.14      1.55 o
   4  15   1       35.56       36.61      2.66 o
   5  15   1      159.93      162.82      2.71 o
   6  15   1        3.54        2.35      0.96 o
  -6  16   1        1.70        1.97      0.75 o
  -5  16   1       15.80       20.38      1.96 o
  -4  16   1        7.67        5.89      1.87 o
  -3  16   1        1.13        0.12      1.11 o
  -2  16   1       23.59       19.19      1.62 o
  -1  16   1        1.54        1.47      1.84 o
   0  16   1      147.15      139.74      2.96 o
   1  16   1        1.41        1.73      1.67 o
   2  16   1       63.99       55.13      1.56 o
   3  16   1       15.02       14.30      1.58 o
   4  16   1       18.04       23.49      2.21 o
   5  16   1       15.28       14.32      1.06 o
   6  16   1        0.22        0.61      0.57 o
  -5  17   1       36.90       34.00      1.86 o
  -4  17   1        2.32        1.00      1.66 o
  -3  17   1        0.05        1.57      1.05 o
  -2  17   1        9.81        9.07      1.29 o
  -1  17   1        1.93        1.16      1.86 o
   0  17   1      183.01      164.23      3.19 o
   1  17   1      150.99      135.93      2.80 o
   2  17   1       56.12       51.84      1.90 o
   3  17   1        0.24        0.21      0.99 o
   4  17   1       10.32        8.00      1.80 o
   5  17   1       21.59       20.54      2.84 o
  -5  18   1        0.01       -0.02      0.83 o
  -4  18   1        0.24       -1.14      1.34 o
  -3  18   1       26.31       22.31      1.34 o
  -2  18   1        0.06        0.55      1.07 o
  -1  18   1       71.22       75.31      2.11 o
   0  18   1      428.12      401.44      4.64 o
   1  18   1        0.26        0.96      1.10 o
   2  18   1        0.17        0.20      1.01 o
   3  18   1        3.14        1.43      1.51 o
   4  18   1        0.63        1.38      0.77 o
   5  18   1       21.95       22.25      1.09 o
  -4  19   1        0.31        0.40      1.03 o
  -3  19   1        0.07       -0.24      0.87 o
  -2  19   1        9.00        9.95      1.21 o
  -1  19   1       20.69       19.23      1.81 o
   0  19   1       10.28       11.08      1.89 o
   1  19   1        5.62        3.10      1.47 o
   2  19   1        0.45       -0.31      1.36 o
   3  19   1        8.23        8.30      1.53 o
   4  19   1       50.07       54.95      1.07 o
  -4  20   1       12.66       11.62      0.91 o
  -3  20   1       17.12       22.43      1.56 o
  -2  20   1        1.64        0.07      1.29 o
  -1  20   1       48.87       49.24      2.56 o
   0  20   1        0.51        0.83      1.27 o
   1  20   1        1.38        1.14      0.89 o
   2  20   1       21.20       18.38      1.14 o
   3  20   1        6.56        6.91      0.77 o
  -3  21   1       18.68       20.82      1.15 o
  -2  21   1        1.20        1.09      0.71 o
  -1  21   1       22.30       22.33      1.39 o
   0  21   1       23.16       26.70      0.87 o
   1  21   1        1.61        1.48      0.77 o
   2  21   1        0.40        0.41      0.71 o
   3  21   1        0.03       -0.12      0.45 o
  -2  22   1        1.56        2.22      0.66 o
  -1  22   1        7.18        6.76      0.59 o
   0  22   1        0.31       -0.01      0.65 o
   1  22   1        3.69        5.07      0.57 o
  -8   0   2        4.93        4.16      1.26 o
  -6   0   2      153.37      149.34      6.19 o
  -4   0   2      103.23      104.80      4.71 o
  -2   0   2     1422.20     1518.36     10.64 o
   0   0   2     1542.47     1617.64      8.71 o
   2   0   2      420.46      446.68      9.91 o
   4   0   2       16.26       23.71      3.31 o
   6   0   2       63.15       53.74      1.54 o
   8   0   2        0.87        2.20      0.97 o
  -8   1   2        2.39        0.99      1.16 o
  -7   1   2       42.53       45.20      1.07 o
  -6   1   2       20.61       15.97      0.87 o
  -5   1   2      326.94      321.91      7.21 o
  -4   1   2        8.46        8.48      1.54 o
  -3   1   2      179.78      223.48      2.90 o
  -2   1   2      745.74      794.31      7.36 o
  -1   1   2      831.34     1001.77      7.91 o
   1   1   2     7487.65     6293.57     26.89 o
   2   1   2     3605.39     3406.36     31.84 o
   3   1   2      165.55      195.40      4.04 o
   4   1   2       74.49       71.07      3.12 o
   5   1   2       43.76       39.70      2.78 o
   6   1   2       10.59        7.99      0.62 o
   7   1   2        7.56        6.65      0.73 o
   8   1   2        0.17        0.25      0.51 o
  -8   2   2       18.74       17.54      1.51 o
  -7   2   2        7.34        7.51      0.72 o
  -6   2   2       18.44       14.58      0.87 o
  -5   2   2        0.08        2.57      2.11 o
  -4   2   2      852.66      848.46     16.88 o
  -3   2   2      239.16      292.32     10.79 o
  -2   2   2     1344.95     1361.66      9.54 o
  -1   2   2     2438.96     2189.11     10.94 o
   0   2   2        1.58        0.44      0.95 o
   1   2   2    13911.88    10911.97     69.31 o
   2   2   2      151.28      159.74      2.96 o
   3   2   2     2049.08     2114.63     23.02 o
   4   2   2       45.32       46.70      2.56 o
   5   2   2       76.13       69.15      4.32 o
   6   2   2        0.29        0.04      0.54 o
   7   2   2        3.30        3.70      0.72 o
   8   2   2       15.79       17.12      1.05 o
  -8   3   2       23.84       22.10      1.60 o
  -7   3   2        1.83        2.23      0.63 o
  -6   3   2        0.74        0.91      0.68 o
  -5   3   2       10.70       14.51      2.71 o
  -4   3   2       33.77       55.23      2.99 o
  -3   3   2       53.43       52.48      1.80 o
  -2   3   2      707.34      754.70     14.96 o
   0   3   2     1947.50     1865.73     23.94 o
   1   3   2     1245.02     1242.26      5.73 o
   2   3   2        0.01        2.01      1.02 o
   3   3   2      168.09      205.19      4.00 o
   4   3   2        9.48       13.64      1.84 o
   5   3   2      137.23      142.88      4.49 o
   6   3   2       53.90       49.28      1.26 o
   7   3   2        0.73        1.10      0.75 o
   8   3   2        1.43        1.83      0.50 o
  -8   4   2        0.98        1.05      1.06 o
  -7   4   2       37.54       36.86      1.27 o
  -6   4   2      214.86      196.50      4.71 o
  -5   4   2      183.44      188.12      6.91 o
  -4   4   2      546.91      549.78     22.04 o
  -3   4   2        6.46        1.42      0.94 o
  -2   4   2        0.27        3.57      2.91 o
  -1   4   2        4.92        4.25      1.40 o
   0   4   2      193.18      175.48      2.28 o
   1   4   2     2337.95     2081.05     43.78 o
   2   4   2      151.40      155.61      2.38 o
   3   4   2      124.80      132.35      3.61 o
   4   4   2      331.14      291.39      5.59 o
   5   4   2      521.68      491.13      2.95 o
   6   4   2       46.66       39.84      1.05 o
   7   4   2        6.74        5.44      1.05 o
   8   4   2        4.25        5.97      0.56 o
  -8   5   2        0.63        1.52      1.06 o
  -7   5   2       52.95       52.05      1.39 o
  -6   5   2       19.51       18.72      0.85 o
  -5   5   2       26.62       27.12      3.44 o
  -4   5   2      302.85      338.77      8.75 o
  -3   5   2      725.11      738.61      4.65 o
  -2   5   2      767.92      781.53     13.04 o
  -1   5   2      911.01      901.99      9.05 o
   0   5   2     2017.34     1933.96     46.01 o
   1   5   2      325.01      271.67      6.25 o
   2   5   2      208.02      221.40      2.90 o
   3   5   2       41.01       51.65      1.86 o
   4   5   2        0.14        1.58      1.74 o
   5   5   2      176.16      166.12      2.03 o
   6   5   2        0.25        0.66      0.59 o
   7   5   2        5.15        5.48      0.79 o
   8   5   2       22.03       25.01      2.02 o
  -8   6   2       54.27       52.53      1.92 o
  -7   6   2       58.38       56.00      1.80 o
  -6   6   2       31.72       31.45      1.38 o
  -5   6   2        3.11        2.73      0.81 o
  -4   6   2       12.95       13.39      3.10 o
  -3   6   2     1548.27     1803.29     17.54 o
  -2   6   2      286.42      298.07      4.43 o
  -1   6   2     2112.88     1965.07     30.41 o
   0   6   2      568.30      620.39      5.35 o
   1   6   2     1348.38     1313.41     25.94 o
   2   6   2      101.55      135.45      2.40 o
   3   6   2       98.89      115.55      2.54 o
   4   6   2       12.33       13.34      2.81 o
   5   6   2      595.04      573.34      4.31 o
   6   6   2        0.01       -0.03      0.71 o
   7   6   2       23.50       21.31      1.51 o
   8   6   2        0.88        0.71      0.71 o
  -8   7   2        0.34        0.37      0.84 o
  -7   7   2       74.83       67.45      1.81 o
  -6   7   2       15.39       16.03      1.60 o
  -5   7   2       41.52       49.60      1.92 o
  -4   7   2      267.01      267.96      8.04 o
  -3   7   2       21.79       27.94      1.58 o
  -2   7   2       68.02       56.01      2.36 o
  -1   7   2      470.42      490.73      7.44 o
   0   7   2        1.21        3.16      1.11 o
   1   7   2      100.99      115.66      8.14 o
   2   7   2       11.29       14.86      1.42 o
   3   7   2      161.95      144.03      5.84 o
   4   7   2        1.61       -1.11      2.46 o
   5   7   2       48.10       38.68      1.25 o
   6   7   2        0.32       -0.18      0.65 o
   7   7   2        3.02        3.63      0.74 o
   8   7   2        2.06        2.41      0.61 o
  -8   8   2       28.50       33.03      1.38 o
  -7   8   2        3.98        3.80      0.91 o
  -6   8   2        8.52        8.82      0.80 o
  -5   8   2       38.65       38.42      1.24 o
  -4   8   2      103.05      106.89      5.45 o
  -3   8   2      496.80      587.75     12.36 o
  -2   8   2        2.91        0.38      1.12 o
  -1   8   2      794.69      866.19      7.92 o
   0   8   2      348.36      363.36      4.90 o
   1   8   2     1075.79     1237.33     13.80 o
   2   8   2      114.92      124.62      3.09 o
   3   8   2        2.94        1.63      1.67 o
   4   8   2       26.06       23.12      4.13 o
   5   8   2        7.28        4.74      0.86 o
   6   8   2       16.66       16.36      0.89 o
   7   8   2        0.77        0.97      0.66 o
  -8   9   2        0.47        1.10      0.45 o
  -7   9   2        0.04       -0.22      0.78 o
  -6   9   2        0.46        0.41      0.83 o
  -5   9   2       12.64       10.38      0.95 o
  -4   9   2        6.13        1.22      4.22 o
  -3   9   2        8.35        4.37      1.49 o
  -2   9   2       71.42       76.21      2.24 o
  -1   9   2       19.19       11.46      1.65 o
   0   9   2      228.77      212.43      4.08 o
   1   9   2      429.39      515.14      4.84 o
   2   9   2        1.38        4.16      2.20 o
   3   9   2       39.41       32.61      3.51 o
   4   9   2       28.71       33.98      1.61 o
   5   9   2      137.89      120.87      1.68 o
   6   9   2       47.89       45.65      1.46 o
   7   9   2        1.75        1.20      0.60 o
  -7  10   2       53.52       60.04      2.43 o
  -6  10   2       13.62       15.03      2.35 o
  -5  10   2      213.99      208.98     14.86 o
  -4  10   2        1.31        0.18      1.15 o
  -3  10   2       69.99       59.80      2.65 o
  -2  10   2       17.53       19.09      1.93 o
  -1  10   2      449.51      500.54     11.50 o
   0  10   2        8.77        6.87      1.19 o
   1  10   2      144.13      158.14     10.29 o
   2  10   2        5.20        4.56      3.01 o
   3  10   2        3.49        5.02      3.69 o
   4  10   2      183.88      186.96      2.38 o
   5  10   2      213.44      213.29      2.43 o
   6  10   2        0.10        0.43      0.64 o
   7  10   2        0.42        0.55      0.64 o
  -7  11   2       39.93       43.38      1.97 o
  -6  11   2        0.00       -0.07      0.90 o
  -5  11   2        0.27        1.01      1.06 o
  -4  11   2      141.89      144.65      2.72 o
  -3  11   2      190.84      177.52      7.16 o
  -2  11   2      532.93      458.94     11.09 o
  -1  11   2      274.77      278.61      6.63 o
   0  11   2       20.56       26.49      2.02 o
   1  11   2     2774.54     2933.94     25.79 o
   2  11   2      102.78      114.22      5.83 o
   3  11   2       13.78        6.88      4.21 o
   4  11   2      424.29      423.10      3.66 o
   5  11   2      324.80      301.96      3.14 o
   6  11   2       12.40       10.85      0.77 o
   7  11   2        0.03        0.01      0.56 o
  -7  12   2        0.80        0.81      0.65 o
  -6  12   2       20.47       23.71      2.21 o
  -5  12   2       70.78       67.01      2.05 o
  -4  12   2       15.39       11.09      1.26 o
  -3  12   2      243.33      245.70      4.68 o
  -2  12   2      286.91      283.24      8.48 o
  -1  12   2      205.36      197.98      4.47 o
   0  12   2       48.13       51.02      2.57 o
   1  12   2      139.29      146.43      6.42 o
   2  12   2        1.51        5.48      3.71 o
   3  12   2        1.26       -1.18      1.18 o
   4  12   2       18.93       18.64      1.10 o
   5  12   2      184.93      197.97      4.73 o
   6  12   2       33.16       34.79      1.11 o
   7  12   2       21.18       23.50      1.04 o
  -7  13   2        0.00        0.15      0.51 o
  -6  13   2        2.96        3.64      1.44 o
  -5  13   2      110.85      116.02      4.24 o
  -4  13   2       93.78       89.67      2.42 o
  -3  13   2       14.81       14.57      1.46 o
  -2  13   2       71.71       76.18      2.57 o
  -1  13   2       81.76       75.99      3.90 o
   0  13   2        5.83        5.79      3.40 o
   1  13   2       27.99       23.06      3.97 o
   2  13   2      168.15      145.20      2.33 o
   3  13   2      233.72      214.85      3.29 o
   4  13   2       16.70       15.54      1.48 o
   5  13   2        0.14       -0.29      0.87 o
   6  13   2        3.87        6.67      0.70 o
  -6  14   2       13.46       15.63      0.97 o
  -5  14   2        3.01        1.12      1.73 o
  -4  14   2        0.33        0.79      1.71 o
  -3  14   2      723.36      669.23     35.71 o
  -2  14   2      117.75      115.57      3.56 o
  -1  14   2       84.33       98.72      2.50 o
   0  14   2        0.21       -0.76      1.20 o
   1  14   2       43.12       35.53      1.51 o
   2  14   2      116.63      109.02      1.66 o
   3  14   2       30.27       29.09      3.10 o
   4  14   2      140.83      140.41      2.86 o
   5  14   2        0.32        0.33      0.84 o
   6  14   2        9.25        9.08      0.80 o
  -6  15   2        7.47       11.70      1.45 o
  -5  15   2        0.32        1.76      0.92 o
  -4  15   2      147.64      148.41      4.68 o
  -3  15   2        4.84        3.67      1.13 o
  -2  15   2      245.39      226.80      5.14 o
  -1  15   2        2.07        0.50      1.23 o
   0  15   2       25.02       24.78      1.52 o
   1  15   2       21.97       15.05      1.36 o
   2  15   2        6.70        6.13      0.92 o
   3  15   2       13.85       12.40      1.78 o
   4  15   2      122.76      136.48      4.01 o
   5  15   2      126.05      142.96      4.62 o
   6  15   2        4.67        2.91      0.81 o
  -6  16   2       11.00        9.72      0.93 o
  -5  16   2        2.18        1.88      1.38 o
  -4  16   2       15.99       16.73      1.30 o
  -3  16   2       23.76       20.67      1.46 o
  -2  16   2        3.11        1.47      1.12 o
  -1  16   2      310.42      278.03      5.74 o
   0  16   2       28.26       17.64      1.64 o
   1  16   2      355.82      296.54      3.93 o
   2  16   2        2.25        2.85      0.90 o
   3  16   2       27.31       27.97      2.22 o
   4  16   2       18.62       17.75      2.03 o
   5  16   2       44.72       49.80      1.43 o
  -5  17   2        0.10       -0.16      1.10 o
  -4  17   2       16.13       16.77      1.20 o
  -3  17   2        1.34        1.71      1.05 o
  -2  17   2       17.06       15.14      1.43 o
  -1  17   2      153.67      154.36      5.31 o
   0  17   2        0.10       -0.10      1.21 o
   1  17   2       25.61       20.10      1.46 o
   2  17   2        7.49        5.65      1.14 o
   3  17   2       15.16       13.31      1.86 o
   4  17   2        7.96        9.49      2.14 o
   5  17   2        0.21        0.76      0.61 o
  -5  18   2        1.10        1.49      0.81 o
  -4  18   2        8.65        9.85      1.53 o
  -3  18   2       12.19       14.09      1.20 o
  -2  18   2      116.65      102.52      4.23 o
  -1  18   2       31.16       30.67      4.11 o
   0  18   2        0.35       -0.94      1.75 o
   1  18   2       56.44       50.53      2.54 o
   2  18   2        5.88        7.58      1.59 o
   3  18   2        6.52        3.78      1.52 o
   4  18   2       13.81       11.19      0.88 o
  -4  19   2        0.18        0.14      1.02 o
  -3  19   2        5.92        4.54      0.91 o
  -2  19   2        1.06        1.61      1.03 o
  -1  19   2       56.18       57.04      2.32 o
   0  19   2        1.70        1.18      1.07 o
   1  19   2        1.26        0.24      1.00 o
   2  19   2        1.45        2.30      0.98 o
   3  19   2        0.01       -0.49      0.84 o
   4  19   2        6.88        8.99      0.53 o
  -4  20   2        1.45        1.63      0.62 o
  -3  20   2       32.21       33.09      1.76 o
  -2  20   2        2.45        1.20      0.85 o
  -1  20   2        7.39        8.14      0.86 o
   0  20   2       40.88       47.94      2.10 o
   1  20   2       67.00       59.99      4.65 o
   2  20   2        3.42        2.42      0.86 o
   3  20   2        1.89        3.34      0.66 o
  -3  21   2        6.25        5.23      0.57 o
  -2  21   2       16.34       19.25      1.40 o
  -1  21   2        0.00        0.33      1.05 o
   0  21   2       11.57       11.06      0.65 o
   1  21   2        9.75        7.64      0.86 o
   2  21   2        0.23        0.24      0.62 o
  -1  22   2        2.03        1.88      0.60 o
   0  22   2       75.89       87.96      1.83 o
   1  22   2       10.58       12.55      0.57 o
  -7   0   3      456.49      439.98     10.04 o
  -5   0   3        3.12        0.71      3.46 o
  -3   0   3       55.14       56.35      2.72 o
  -1   0   3       18.26       15.64      2.24 o
   3   0   3     1813.31     1961.94     17.85 o
   5   0   3      649.38      622.15     12.85 o
   7   0   3        0.45        0.95      0.91 o
  -8   1   3       17.92       18.66      1.43 o
  -7   1   3       96.46       95.83      1.65 o
  -6   1   3      275.79      286.71      6.72 o
  -5   1   3       27.65       22.13      3.46 o
  -4   1   3       30.26       31.39      2.21 o
  -3   1   3      323.00      327.81      6.50 o
  -2   1   3      469.23      527.35      7.37 o
   0   1   3     2224.31     2142.87     11.53 o
   1   1   3      276.14      308.65      2.89 o
   2   1   3      504.03      539.90      5.49 o
   3   1   3        9.53       12.85      1.72 o
   4   1   3       12.34       11.28      1.93 o
   5   1   3      105.44       95.19      3.41 o
   6   1   3        7.97        5.70      0.68 o
   7   1   3        1.43        0.88      0.63 o
   8   1   3        1.08        2.04      0.61 o
  -8   2   3        0.06        0.31      0.76 o
  -7   2   3      195.01      196.62      2.75 o
  -6   2   3        0.11       -0.14      0.69 o
  -5   2   3        1.65        2.57      2.44 o
  -4   2   3        0.04       -0.68      1.84 o
  -3   2   3      149.97      168.54     12.23 o
  -2   2   3     1926.17     2057.95     13.86 o
   0   2   3      113.03       98.27      2.73 o
   1   2   3     5017.97     4627.09    102.37 o
   2   2   3      171.63      197.91      7.11 o
   3   2   3     1435.59     1506.81     11.18 o
   4   2   3      478.11      462.15      7.23 o
   5   2   3      411.85      388.65      2.53 o
   6   2   3        4.84        4.59      0.64 o
   7   2   3        0.01        0.09      0.62 o
   8   2   3       17.96       21.25      0.82 o
  -8   3   3        7.49        7.02      0.82 o
  -7   3   3      334.40      317.21      3.74 o
  -6   3   3      437.44      419.20      5.68 o
  -5   3   3        4.53        4.25      2.29 o
  -4   3   3      121.84      104.51      3.29 o
  -3   3   3      106.03      159.78      4.26 o
  -2   3   3     4767.22     4583.32     21.15 o
  -1   3   3      100.91      121.45      3.48 o
   0   3   3      838.71      926.71      8.09 o
   1   3   3       79.40       64.78      1.61 o
   2   3   3      219.66      228.54      5.88 o
   3   3   3        0.11       -1.02      1.10 o
   4   3   3      123.04      105.91      3.70 o
   5   3   3       78.06       79.79      1.43 o
   6   3   3       60.57       56.33      1.25 o
   7   3   3        0.17        0.05      0.93 o
   8   3   3        0.67        1.21      0.44 o
  -8   4   3       22.13       24.78      1.05 o
  -7   4   3        5.68        5.55      0.90 o
  -6   4   3      230.61      234.88      3.03 o
  -5   4   3       35.97       39.93      4.03 o
  -4   4   3      143.97      139.32     12.56 o
  -3   4   3     2556.80     2804.52     17.38 o
  -2   4   3        2.40        5.63      1.73 o
  -1   4   3     5377.44     4620.51     20.23 o
   0   4   3      200.69      201.63      5.06 o
   1   4   3      614.07      618.58      7.87 o
   2   4   3     1769.47     1777.64     23.50 o
   3   4   3      411.23      430.64      4.75 o
   4   4   3      260.71      244.54      6.72 o
   5   4   3       44.59       41.36      0.85 o
   6   4   3      217.16      202.53      2.30 o
   7   4   3        0.72       -0.16      0.90 o
   8   4   3       27.15       29.56      0.69 o
  -8   5   3        1.20        0.91      0.94 o
  -7   5   3        1.43        1.44      0.99 o
  -6   5   3        0.81        0.43      0.65 o
  -5   5   3       37.33       37.02      3.66 o
  -4   5   3        0.75        1.93      3.19 o
  -3   5   3      252.65      304.74     23.70 o
  -2   5   3      620.09      651.40     10.06 o
  -1   5   3      595.93      595.77      7.22 o
   0   5   3     1612.29     1510.91      6.82 o
   1   5   3      273.41      213.05      2.90 o
   2   5   3       57.10       62.03      2.17 o
   3   5   3       28.85       25.87      1.53 o
   4   5   3       21.82       29.41      2.38 o
   5   5   3       91.37       78.39      1.35 o
   6   5   3       18.82       17.67      1.18 o
   7   5   3        1.19        1.42      0.70 o
   8   5   3        0.11        0.38      0.42 o
  -8   6   3       27.54       29.86      1.49 o
  -7   6   3       36.48       33.71      1.87 o
  -6   6   3       26.42       25.06      1.35 o
  -5   6   3       89.63       92.43      1.55 o
  -4   6   3       27.19       18.00      3.45 o
  -3   6   3        5.58        6.85      1.86 o
  -2   6   3      510.36      513.20     12.86 o
  -1   6   3      314.80      307.98      5.49 o
   0   6   3       54.71       59.95      2.66 o
   1   6   3      539.40      647.98     19.80 o
   2   6   3       16.43       18.59      1.44 o
   3   6   3     1016.11     1040.71     23.20 o
   4   6   3      145.58      135.72      4.00 o
   5   6   3       29.77       27.12      1.12 o
   6   6   3      174.44      153.45      2.40 o
   7   6   3        4.75        4.34      0.71 o
  -8   7   3        0.69        0.32      0.79 o
  -7   7   3        0.05       -0.22      0.88 o
  -6   7   3      168.57      162.32      3.06 o
  -5   7   3        4.63        4.86      0.93 o
  -4   7   3       44.77       45.69      3.82 o
  -3   7   3      115.82      115.69      4.30 o
  -2   7   3      122.17      147.36      5.24 o
  -1   7   3      222.64      232.37     11.30 o
   0   7   3      907.42      931.64     35.63 o
   1   7   3      746.64      799.39      9.90 o
   2   7   3        0.62        6.41      1.10 o
   3   7   3        9.29        8.94      1.43 o
   4   7   3       81.39       90.51      4.96 o
   5   7   3      408.60      395.18      4.64 o
   6   7   3        3.61        2.41      0.73 o
   7   7   3        0.21        0.88      0.63 o
  -8   8   3        0.96        1.82      0.52 o
  -7   8   3        6.91        6.05      0.94 o
  -6   8   3        2.26        3.33      1.10 o
  -5   8   3       26.41       30.92      1.29 o
  -4   8   3        1.92       -1.87      3.57 o
  -3   8   3        1.00        0.37      1.46 o
  -2   8   3      712.53      660.80      7.53 o
  -1   8   3        0.87       -0.29      1.28 o
   0   8   3       54.40       58.91      2.29 o
   1   8   3     2354.28     2454.00     18.59 o
   2   8   3      171.33      178.58      5.06 o
   3   8   3       28.96       31.00      2.09 o
   4   8   3        7.98       18.87      4.55 o
   5   8   3      199.61      198.06      2.76 o
   6   8   3       34.79       31.14      1.07 o
   7   8   3        8.58       10.09      0.73 o
  -8   9   3        0.08        0.40      0.64 o
  -7   9   3       15.34       16.94      1.05 o
  -6   9   3       22.55       19.20      1.41 o
  -5   9   3      204.86      214.69      3.50 o
  -4   9   3        1.34        0.84      3.51 o
  -3   9   3      580.13      586.92     10.99 o
  -2   9   3       32.14       33.14      2.33 o
  -1   9   3      445.75      406.38      5.93 o
   0   9   3       15.77       10.66      1.55 o
   1   9   3      368.54      441.28     44.97 o
   2   9   3        2.77        5.93      1.98 o
   3   9   3       87.29       76.78      4.73 o
   4   9   3      251.87      267.40      4.36 o
   5   9   3       87.39       89.08      1.48 o
   6   9   3        3.77        2.91      0.63 o
   7   9   3        0.69        0.74      0.54 o
  -7  10   3        1.21        2.08      1.23 o
  -6  10   3       57.35       60.81      3.19 o
  -5  10   3       28.79       27.45      1.46 o
  -4  10   3       17.45       15.37      1.48 o
  -3  10   3       35.39       42.27      2.16 o
  -2  10   3       18.04       13.85      1.97 o
  -1  10   3      473.14      496.68     19.56 o
   0  10   3      147.49      182.66      9.00 o
   1  10   3     1187.58     1123.60     15.52 o
   2  10   3      108.23      125.68      5.78 o
   3  10   3      167.25      140.73      6.27 o
   4  10   3      213.21      202.06      2.66 o
   5  10   3        2.44        2.24      0.74 o
   6  10   3       37.18       36.82      1.44 o
   7  10   3        5.50        6.61      0.68 o
  -7  11   3       10.49       13.71      1.29 o
  -6  11   3        7.92        6.69      1.71 o
  -5  11   3       22.26       34.54      3.75 o
  -4  11   3      151.13      169.12      2.85 o
  -3  11   3       64.49       70.68      3.45 o
  -2  11   3        0.61        0.61      3.12 o
  -1  11   3       14.24       12.69      1.98 o
   0  11   3       16.33       17.64      1.57 o
   1  11   3       35.49       29.19      3.75 o
   2  11   3        0.40        3.70      3.63 o
   3  11   3       68.26       75.35      1.96 o
   4  11   3      491.41      533.22      4.93 o
   5  11   3       46.39       47.12      1.30 o
   6  11   3        5.10        4.44      0.65 o
   7  11   3        0.05       -0.12      0.45 o
  -7  12   3       10.97       12.47      0.80 o
  -6  12   3       42.84       48.92      2.48 o
  -5  12   3        7.80        5.76      1.93 o
  -4  12   3        5.76        6.30      1.29 o
  -3  12   3      965.01      946.49     10.35 o
  -2  12   3       85.22       68.64      3.28 o
  -1  12   3      499.48      477.36      8.53 o
   0  12   3      208.98      205.34      9.52 o
   1  12   3      280.78      288.20      8.76 o
   2  12   3       35.19       35.70      4.52 o
   3  12   3       63.95       61.84      1.76 o
   4  12   3        8.99        8.82      1.32 o
   5  12   3      130.12      155.10      3.43 o
   6  12   3       12.74       13.71      0.83 o
  -7  13   3        7.89        7.35      0.54 o
  -6  13   3        5.95        7.90      0.94 o
  -5  13   3        6.84        6.20      1.93 o
  -4  13   3       98.70      104.39      3.23 o
  -3  13   3        6.18        3.63      1.68 o
  -2  13   3      630.79      623.05     12.60 o
  -1  13   3       11.06       12.06      2.51 o
   0  13   3        1.39        8.57      3.84 o
   1  13   3        5.95        2.96      4.05 o
   2  13   3       37.08       37.59      1.30 o
   3  13   3        3.20        2.75      0.98 o
   4  13   3        4.97        3.80      1.23 o
   5  13   3        0.03        0.68      0.88 o
   6  13   3        3.18        3.05      0.64 o
  -6  14   3       35.10       39.52      1.24 o
  -5  14   3       85.81       92.30      2.06 o
  -4  14   3        2.37        2.87      0.88 o
  -3  14   3      189.10      188.89      4.81 o
  -2  14   3      317.45      287.92      5.68 o
  -1  14   3        1.95        2.76      1.80 o
   0  14   3        0.27        1.00      1.16 o
   1  14   3      151.67      145.69      2.53 o
   2  14   3       40.55       38.08      1.33 o
   3  14   3        0.32       -0.16      0.98 o
   4  14   3       39.52       37.56      2.47 o
   5  14   3        7.09        9.44      0.94 o
   6  14   3        1.28        1.73      0.59 o
  -6  15   3        0.10        0.84      0.63 o
  -5  15   3        0.53        1.73      0.88 o
  -4  15   3      119.33      118.55      2.57 o
  -3  15   3      239.96      230.91      3.69 o
  -2  15   3      315.04      287.89      5.79 o
  -1  15   3      288.01      280.19      3.89 o
   0  15   3        4.58        3.48      1.23 o
   1  15   3       70.59       66.63      2.06 o
   2  15   3        6.25        5.14      1.13 o
   3  15   3       23.06       22.97      1.44 o
   4  15   3        3.65        4.82      0.89 o
   5  15   3        0.19       -0.12      0.81 o
  -6  16   3        3.41        2.64      0.63 o
  -5  16   3       15.58       15.87      1.04 o
  -4  16   3       14.92       13.34      1.28 o
  -3  16   3        0.73        0.97      1.10 o
  -2  16   3       31.15       28.30      1.68 o
  -1  16   3        4.49        3.56      1.25 o
   0  16   3      113.77       99.33      3.59 o
   1  16   3      141.40      118.62      3.71 o
   2  16   3      176.43      170.81      5.43 o
   3  16   3       24.88       23.47      2.06 o
   4  16   3        0.54        0.38      0.92 o
   5  16   3        0.00       -0.15      0.71 o
  -5  17   3        7.06        7.26      1.14 o
  -4  17   3        2.63        3.07      0.99 o
  -3  17   3       43.21       44.01      1.76 o
  -2  17   3       54.55       53.35      1.98 o
  -1  17   3      202.81      192.10      5.43 o
   0  17   3       36.77       29.59      1.68 o
   1  17   3       57.81       61.83      2.77 o
   2  17   3        7.48        4.47      1.57 o
   3  17   3       21.42       22.91      1.36 o
   4  17   3        0.35        1.04      0.79 o
   5  17   3       22.89       24.52      0.98 o
  -5  18   3        4.15        4.40      0.68 o
  -4  18   3        0.00        0.62      0.77 o
  -3  18   3        0.00       -0.44      0.97 o
  -2  18   3       29.39       30.75      1.60 o
  -1  18   3       29.91       28.91      1.60 o
   0  18   3        3.75        4.48      1.21 o
   1  18   3       14.64       13.75      1.00 o
   2  18   3       38.55       41.38      1.63 o
   3  18   3        1.20        1.40      0.88 o
   4  18   3       14.42       17.96      1.11 o
  -4  19   3        4.64        5.61      0.71 o
  -3  19   3        3.35        3.13      0.68 o
  -2  19   3        9.75        7.86      1.11 o
  -1  19   3       40.63       47.16      1.41 o
   0  19   3        1.88        0.99      1.08 o
   1  19   3       13.34       14.28      0.95 o
   2  19   3       11.38       13.14      1.10 o
   3  19   3        1.50        0.61      0.72 o
   4  19   3        1.23        1.11      0.74 o
  -3  20   3        7.45        7.53      0.77 o
  -2  20   3       28.55       31.79      1.31 o
  -1  20   3        0.39        1.04      0.73 o
   0  20   3        8.62        8.44      0.83 o
   1  20   3        1.19        1.36      0.89 o
   2  20   3        0.11        0.67      0.76 o
   3  20   3        6.80        5.67      0.61 o
  -3  21   3        0.24        0.06      0.61 o
  -2  21   3       10.50       18.38      1.24 o
  -1  21   3       39.63       39.53      1.61 o
   0  21   3        0.01        0.36      0.58 o
   1  21   3        1.38        1.71      0.69 o
   2  21   3       17.30       15.26      0.71 o
   0  22   3        8.17       10.39      0.86 o
  -8   0   4        5.96        7.36      1.36 o
  -6   0   4     1095.03     1091.60      6.08 o
  -4   0   4      115.16      125.06      4.09 o
  -2   0   4     1832.08     1966.66     15.36 o
   0   0   4      815.47      850.63      8.30 o
   2   0   4     3237.53     3051.72     19.49 o
   4   0   4      595.22      571.62     11.72 o
   6   0   4      320.01      292.59      3.61 o
   8   0   4        2.43        4.15      0.71 o
  -8   1   4        5.26        4.48      0.78 o
  -7   1   4      138.39      136.74      1.93 o
  -6   1   4       46.13       49.70      0.99 o
  -5   1   4       37.83       37.75      2.40 o
  -4   1   4      119.29      134.62      3.04 o
  -3   1   4      312.30      359.77     10.32 o
  -2   1   4       14.14       18.86      1.95 o
  -1   1   4     1942.81     2186.60     15.49 o
   0   1   4     2663.41     2695.03     14.89 o
   1   1   4      897.60      935.77      8.95 o
   2   1   4      531.20      538.07     12.96 o
   3   1   4       57.68       43.43      2.44 o
   4   1   4      241.56      244.91      5.62 o
   5   1   4      124.25      127.69      1.34 o
   6   1   4      109.94      100.22      1.43 o
   7   1   4        6.05        4.50      0.65 o
   8   1   4        0.95        0.40      0.50 o
  -8   2   4        0.07        0.15      0.71 o
  -7   2   4        8.99        9.56      0.83 o
  -6   2   4       37.82       39.81      0.93 o
  -5   2   4      165.51      153.52     15.50 o
  -4   2   4      975.00     1031.45     34.92 o
  -3   2   4      103.28      101.73      7.47 o
  -2   2   4       52.78       58.17      3.40 o
  -1   2   4     3274.05     3229.28     18.59 o
   0   2   4      257.37      257.15      4.77 o
   1   2   4     2778.15     2862.15     25.83 o
   2   2   4      388.71      400.49      5.22 o
   3   2   4      695.34      702.42      8.10 o
   4   2   4       96.15       89.97      4.50 o
   5   2   4       15.88       12.61      0.63 o
   6   2   4       61.85       51.82      1.13 o
   7   2   4       12.59       14.80      0.91 o
   8   2   4        9.98       11.42      0.75 o
  -8   3   4       83.48       89.67      1.64 o
  -7   3   4       98.15      101.39      1.83 o
  -6   3   4       57.68       60.57      1.29 o
  -5   3   4      102.07      100.16      3.46 o
  -4   3   4        1.80        0.76      1.43 o
  -3   3   4      200.02      228.09      5.76 o
  -2   3   4      354.52      357.00      7.06 o
  -1   3   4     2654.99     2718.55     17.35 o
   0   3   4     1210.84     1228.25     10.59 o
   1   3   4     2217.27     2228.29      9.39 o
   2   3   4     1350.49     1360.12     24.19 o
   3   3   4        4.34        0.73      1.28 o
   4   3   4       23.49       23.90      2.31 o
   5   3   4        1.32        0.26      0.58 o
   6   3   4       77.95       71.92      1.68 o
   7   3   4        4.94        5.27      0.77 o
   8   3   4        7.14        9.51      0.72 o
  -8   4   4        0.57        0.93      0.52 o
  -7   4   4       21.05       21.05      1.07 o
  -6   4   4       47.36       46.54      1.14 o
  -5   4   4       52.39       54.10      4.30 o
  -4   4   4       47.80       52.59      2.48 o
  -3   4   4      260.11      261.98      6.18 o
  -2   4   4     4331.68     4808.63     25.66 o
  -1   4   4      378.91      386.67      7.01 o
   0   4   4      165.04      205.34     17.24 o
   1   4   4      837.74      978.19      6.46 o
   2   4   4      263.83      239.47      4.23 o
   3   4   4      613.82      654.51      8.07 o
   4   4   4       19.39       18.85      2.45 o
   5   4   4       27.90       29.77      0.80 o
   6   4   4        7.04        5.56      0.82 o
   7   4   4       13.94       17.01      1.30 o
   8   4   4        7.84        8.08      0.81 o
  -8   5   4       16.90       19.09      0.69 o
  -7   5   4       16.37       17.98      1.28 o
  -6   5   4        0.96        0.87      0.89 o
  -5   5   4        4.12        5.69      0.88 o
  -4   5   4      110.23      118.85     14.42 o
  -3   5   4     1659.06     1839.38     16.42 o
  -2   5   4      107.46      105.42      4.20 o
  -1   5   4     2349.61     2258.71     16.42 o
   0   5   4      582.66      602.25     28.84 o
   1   5   4      835.83      928.17     30.54 o
   2   5   4       34.98       39.28      1.45 o
   3   5   4       50.95       50.24      2.08 o
   4   5   4      140.78      120.03      4.14 o
   5   5   4       28.85       24.46      0.91 o
   6   5   4       40.57       31.47      1.29 o
   7   5   4        4.74        5.16      0.73 o
  -8   6   4        5.21        4.89      0.51 o
  -7   6   4       46.48       48.81      1.67 o
  -6   6   4       50.82       46.72      1.94 o
  -5   6   4       10.95        9.41      0.83 o
  -4   6   4       13.36       14.41      3.56 o
  -3   6   4        0.00       -0.48      1.81 o
  -2   6   4      393.89      368.52      7.76 o
  -1   6   4     2700.07     2634.09     18.85 o
   0   6   4     1099.21     1025.24     11.22 o
   1   6   4      182.75      181.99      3.69 o
   2   6   4        5.63       10.49      1.06 o
   3   6   4       28.93       28.58      1.61 o
   4   6   4        0.45       -0.12      2.29 o
   5   6   4       31.13       24.40      1.05 o
   6   6   4        7.16        8.61      0.85 o
   7   6   4       11.73       12.16      0.85 o
  -8   7   4       23.89       23.25      1.75 o
  -7   7   4        8.22        6.79      1.05 o
  -6   7   4       64.47       59.93      1.99 o
  -5   7   4       63.03       66.66      2.20 o
  -4   7   4        1.06       -0.46      2.96 o
  -3   7   4      189.24      191.51      5.81 o
  -2   7   4       72.55       85.01      4.20 o
  -1   7   4       62.66       57.59      3.55 o
   0   7   4       91.54       83.59      3.86 o
   1   7   4      183.69      225.31      5.70 o
   2   7   4      883.70     1052.99     36.23 o
   3   7   4       31.12       25.57      1.75 o
   4   7   4      819.69      823.17     25.53 o
   5   7   4        1.44        0.05      0.80 o
   6   7   4        0.65        0.36      0.63 o
   7   7   4        4.44        5.19      0.65 o
  -8   8   4        0.26        0.28      0.72 o
  -7   8   4        0.98        2.12      0.87 o
  -6   8   4      202.79      195.33      3.20 o
  -5   8   4        1.08        0.63      1.27 o
  -4   8   4      196.01      196.57      7.09 o
  -3   8   4      420.29      431.07      9.03 o
  -2   8   4      107.16       86.26      4.42 o
  -1   8   4        0.03        0.77      2.17 o
   0   8   4      759.52      809.31     11.38 o
   1   8   4       70.71       76.87      3.85 o
   2   8   4       19.64       20.55      2.32 o
   3   8   4       81.54       80.17      5.18 o
   4   8   4        0.04        0.29      1.11 o
   5   8   4        4.76        6.25      0.95 o
   6   8   4       11.79       11.12      0.72 o
   7   8   4        0.03       -0.12      0.52 o
  -7   9   4       24.22       22.52      1.14 o
  -6   9   4       23.49       23.48      1.40 o
  -5   9   4       12.55       10.76      1.28 o
  -4   9   4        2.55       -4.39      4.39 o
  -3   9   4      153.10      158.49      9.03 o
  -2   9   4      268.22      240.23      7.11 o
  -1   9   4      339.50      294.90      7.50 o
   0   9   4        5.95        1.54      2.28 o
   1   9   4      465.92      510.12      9.48 o
   2   9   4        2.59        5.37      3.42 o
   3   9   4       90.85       85.01      5.19 o
   4   9   4      358.17      366.96      4.35 o
   5   9   4       11.24       10.48      0.79 o
   6   9   4       28.79       26.40      1.07 o
   7   9   4        1.00        1.29      0.48 o
  -7  10   4        0.92        1.24      0.58 o
  -6  10   4       35.95       39.50      2.83 o
  -5  10   4      287.69      288.64      3.97 o
  -4  10   4        9.53        6.50      1.75 o
  -3  10   4      235.08      208.30      6.94 o
  -2  10   4       45.20       42.57      3.64 o
  -1  10   4      204.90      190.55      6.40 o
   0  10   4      130.86      103.08      4.90 o
   1  10   4       33.10       28.13      3.17 o
   2  10   4        3.94        2.47      2.73 o
   3  10   4       29.19       36.79      1.81 o
   4  10   4       33.98       37.07      1.41 o
   5  10   4       16.52       13.76      0.81 o
   6  10   4       23.60       24.52      0.87 o
   7  10   4        6.38        5.52      1.11 o
  -7  11   4        8.31        7.46      0.75 o
  -6  11   4       12.72       14.56      1.17 o
  -5  11   4        7.61        7.23      1.72 o
  -4  11   4       13.94        8.22      1.84 o
  -3  11   4        1.58       -1.51      4.11 o
  -2  11   4       13.06       11.80      2.75 o
  -1  11   4        1.33        5.88      2.55 o
   0  11   4      111.00      125.71      5.61 o
   1  11   4       28.70       29.53      3.53 o
   2  11   4       44.14       37.39      4.15 o
   3  11   4        0.57        0.98      1.11 o
   4  11   4      160.04      162.16      2.41 o
   5  11   4       44.41       50.33      1.27 o
   6  11   4        0.02        0.13      0.53 o
   7  11   4        6.73        8.44      0.75 o
  -7  12   4        5.93        6.33      0.50 o
  -6  12   4        0.13        0.70      0.91 o
  -5  12   4      104.06      106.75      3.71 o
  -4  12   4      123.69      128.91      4.06 o
  -3  12   4      247.20      258.26      8.97 o
  -2  12   4     1274.98     1203.16     17.40 o
  -1  12   4       10.99        2.08      3.41 o
   0  12   4      107.86      111.07      3.91 o
   1  12   4       27.64       34.04      3.51 o
   2  12   4      148.45      139.95      2.46 o
   3  12   4       12.43        9.18      1.18 o
   4  12   4       58.66       69.83      2.18 o
   5  12   4       41.48       49.78      1.67 o
   6  12   4        1.56        0.88      0.59 o
  -7  13   4        3.23        2.06      0.74 o
  -6  13   4       18.39       14.58      1.03 o
  -5  13   4        0.45       -0.17      1.24 o
  -4  13   4       47.14       43.74      1.84 o
  -3  13   4      770.25      755.83      6.17 o
  -2  13   4      187.00      175.23      3.46 o
  -1  13   4       14.02        8.47      4.59 o
   0  13   4        3.58       -2.16      3.47 o
   1  13   4      171.56      177.42      4.13 o
   2  13   4      126.55      129.51      2.83 o
   3  13   4       27.85       28.41      1.51 o
   4  13   4      166.89      167.95      8.96 o
   5  13   4       11.22        9.63      0.91 o
   6  13   4        4.11        3.40      0.53 o
  -6  14   4        8.47        8.03      0.83 o
  -5  14   4       26.90       29.19      2.41 o
  -4  14   4       15.61       16.23      1.06 o
  -3  14   4       47.01       52.07      1.71 o
  -2  14   4      137.14      140.75      3.75 o
  -1  14   4      231.97      218.34      4.61 o
   0  14   4       90.82       94.09      4.58 o
   1  14   4        9.15        5.25      1.82 o
   2  14   4        9.93        7.45      1.09 o
   3  14   4       15.99       17.02      1.33 o
   4  14   4       31.36       25.41      2.35 o
   5  14   4        3.60        4.02      0.78 o
   6  14   4        3.81        3.44      0.82 o
  -6  15   4       29.51       36.39      2.22 o
  -5  15   4        7.47        6.01      0.95 o
  -4  15   4        0.54        0.31      0.79 o
  -3  15   4       89.91       89.95      3.53 o
  -2  15   4       37.18       39.83      1.48 o
  -1  15   4      260.23      257.98      3.80 o
   0  15   4       20.40       19.65      2.18 o
   1  15   4       89.72       78.83      3.09 o
   2  15   4       65.13       60.46      2.73 o
   3  15   4        1.95        2.92      1.05 o
   4  15   4       40.06       43.31      2.14 o
   5  15   4       10.08       10.13      0.87 o
  -6  16   4       28.66       34.07      1.18 o
  -5  16   4        0.71        1.90      0.79 o
  -4  16   4       23.93       27.48      1.65 o
  -3  16   4      142.23      143.56      4.48 o
  -2  16   4        0.16        0.40      0.92 o
  -1  16   4        8.86        8.79      1.61 o
   0  16   4        2.44        1.88      1.22 o
   1  16   4       42.23       38.43      1.61 o
   2  16   4        0.42        0.76      1.01 o
   3  16   4        8.14        9.28      1.13 o
   4  16   4       57.82       61.12      1.55 o
   5  16   4       21.26       18.20      0.79 o
  -5  17   4        9.29        7.53      0.99 o
  -4  17   4       47.05       49.72      4.45 o
  -3  17   4        4.88        6.03      1.12 o
  -2  17   4       14.71       13.49      1.39 o
  -1  17   4       18.11       19.86      1.54 o
   0  17   4       39.55       42.75      1.83 o
   1  17   4       90.01       81.66      1.75 o
   2  17   4       15.31       15.41      2.36 o
   3  17   4        2.29        1.77      0.95 o
   4  17   4        0.01        0.36      0.71 o
   5  17   4        0.42        0.13      0.60 o
  -5  18   4        0.85        2.15      0.77 o
  -4  18   4        0.19        0.43      0.59 o
  -3  18   4        3.13        2.71      0.98 o
  -2  18   4       13.93       14.70      0.95 o
  -1  18   4       16.35       19.60      1.53 o
   0  18   4        8.09        8.26      1.28 o
   1  18   4        1.98        1.83      0.80 o
   2  18   4        0.64        0.39      0.93 o
   3  18   4       14.29       15.33      1.04 o
   4  18   4       22.62       25.13      2.06 o
  -4  19   4        4.54        4.41      0.60 o
  -3  19   4        0.02       -0.25      0.66 o
  -2  19   4      100.76      110.99      3.11 o
  -1  19   4        8.09        6.85      0.91 o
   0  19   4        9.87        9.84      0.90 o
   1  19   4        1.60        0.23      0.71 o
   2  19   4       50.40       51.72      1.50 o
   3  19   4        5.27        5.62      0.72 o
  -3  20   4        7.62        9.37      0.73 o
  -2  20   4        0.06        0.52      0.86 o
  -1  20   4        0.07        0.16      0.57 o
   0  20   4        7.70        8.21      0.67 o
   1  20   4        8.08        6.64      0.91 o
   2  20   4        5.12        4.77      0.72 o
   3  20   4        6.78        7.37      0.70 o
  -2  21   4        1.89        1.72      0.80 o
  -1  21   4        0.00        0.05      0.49 o
   0  21   4       17.45       19.41      0.99 o
   1  21   4        5.92        4.33      0.68 o
   2  21   4        8.58        8.32      0.84 o
  -7   0   5       88.61       80.97      3.23 o
  -5   0   5        4.17        8.34      4.38 o
  -3   0   5     3539.43     3351.52     23.01 o
  -1   0   5       19.41       48.56      3.19 o
   1   0   5     1202.49     1220.50     51.10 o
   3   0   5        6.68        3.85      2.04 o
   5   0   5       70.04       49.33      1.49 o
   7   0   5        0.03       -0.59      1.41 o
  -8   1   5        7.92        8.15      1.35 o
  -7   1   5        2.27        2.17      0.69 o
  -6   1   5      139.33      144.45      1.66 o
  -5   1   5      195.27      184.66      4.95 o
  -4   1   5       61.06       54.42      2.15 o
  -3   1   5      137.66      154.47      3.65 o
  -2   1   5      549.95      642.14      6.94 o
  -1   1   5     1861.69     1967.16     11.29 o
   0   1   5     1515.61     1579.37     22.48 o
   1   1   5      777.57      771.43      9.46 o
   2   1   5     2417.11     2263.28     58.21 o
   3   1   5        2.17        2.90      1.73 o
   4   1   5       17.41       11.57      2.57 o
   5   1   5       83.96       80.60      1.54 o
   6   1   5        2.54        1.70      0.58 o
   7   1   5        9.07        9.78      0.81 o
  -8   2   5        0.28        0.51      1.15 o
  -7   2   5        6.10        4.87      0.86 o
  -6   2   5      767.38      798.66     11.88 o
  -5   2   5       47.06       39.87      5.21 o
  -4   2   5        7.90       14.38      1.75 o
  -3   2   5       41.60       56.55      2.40 o
  -2   2   5       81.50       68.23      3.81 o
  -1   2   5      835.60      959.60     11.26 o
   0   2   5      121.31      107.80      3.58 o
   1   2   5     1384.04     1378.74     13.36 o
   2   2   5     1096.16      996.89      9.98 o
   3   2   5       31.08       30.11      2.28 o
   4   2   5        2.60        3.24      2.15 o
   5   2   5       87.95       75.65      1.81 o
   6   2   5        1.21        0.19      0.57 o
   7   2   5        0.32       -0.10      0.73 o
  -8   3   5        1.00        1.20      1.14 o
  -7   3   5        0.11       -0.42      0.82 o
  -6   3   5       47.26       53.10      1.29 o
  -5   3   5       31.08       25.84      1.48 o
  -4   3   5      334.33      359.81      5.87 o
  -3   3   5       26.82       37.40      2.26 o
  -2   3   5      341.54      402.37      8.43 o
  -1   3   5      282.02      350.43      7.21 o
   0   3   5      100.19       99.45      3.67 o
   1   3   5        0.76        0.91      1.03 o
   2   3   5       28.52       23.74      1.96 o
   3   3   5      282.58      306.71     13.16 o
   4   3   5       20.84       16.94      2.37 o
   5   3   5       10.76        8.01      0.76 o
   6   3   5        4.45        2.54      0.69 o
   7   3   5        6.66        9.49      0.76 o
  -8   4   5       11.14       10.45      0.57 o
  -7   4   5       31.95       34.06      1.22 o
  -6   4   5       16.53       16.00      1.58 o
  -5   4   5        7.93        7.79      1.21 o
  -4   4   5       13.31       22.57      5.02 o
  -3   4   5      248.43      306.96      7.58 o
  -2   4   5        5.06        6.99      2.51 o
  -1   4   5      301.95      347.49      7.48 o
   0   4   5        2.95        3.58      0.96 o
   1   4   5       18.73       18.33      1.34 o
   2   4   5     1273.60     1322.49     10.48 o
   3   4   5       27.88       26.17      1.78 o
   4   4   5       29.19       23.06      5.46 o
   5   4   5       28.50       25.07      0.86 o
   6   4   5        6.08        4.21      0.69 o
   7   4   5        0.00       -0.14      0.72 o
  -8   5   5        9.45       10.95      0.74 o
  -7   5   5       33.20       35.77      2.41 o
  -6   5   5        7.39        8.09      0.85 o
  -5   5   5        0.10        0.24      1.20 o
  -4   5   5       59.87       81.49      6.72 o
  -3   5   5      270.91      298.13      7.43 o
  -2   5   5      310.92      336.84      8.02 o
  -1   5   5       64.37       76.21      4.15 o
   0   5   5      188.67      190.69     15.96 o
   1   5   5        2.04        2.70      1.08 o
   2   5   5        3.09        1.89      1.52 o
   3   5   5      132.51      138.95      4.42 o
   4   5   5      608.73      618.09     14.57 o
   5   5   5        1.14        0.74      0.89 o
   6   5   5        0.01       -0.25      0.71 o
   7   5   5        2.82        4.11      0.63 o
  -8   6   5       32.77       32.67      1.01 o
  -7   6   5       27.48       27.92      1.31 o
  -6   6   5        0.14       -1.18      2.26 o
  -5   6   5        0.63       -0.61      1.00 o
  -4   6   5       94.73      109.88      9.95 o
  -3   6   5        4.25        7.95      2.47 o
  -2   6   5      620.59      802.04     12.38 o
  -1   6   5        6.91        8.45      2.41 o
   0   6   5      616.10      605.45      9.56 o
   1   6   5       50.16       70.52      4.22 o
   2   6   5       89.17       87.33      2.93 o
   3   6   5      121.80      104.54      2.85 o
   4   6   5        3.75        7.24      1.31 o
   5   6   5       35.15       30.88      1.16 o
   6   6   5        0.61        0.63      0.70 o
   7   6   5        1.94        2.60      0.55 o
  -8   7   5       39.09       40.91      0.92 o
  -7   7   5        4.39        3.57      0.89 o
  -6   7   5        1.11       -0.36      1.09 o
  -5   7   5        2.30        1.95      1.06 o
  -4   7   5        1.62        1.45      3.73 o
  -3   7   5      126.06      120.23      5.25 o
  -2   7   5      371.94      399.66      9.31 o
  -1   7   5     1969.50     1967.28     18.72 o
   0   7   5       61.17       94.06      4.39 o
   1   7   5      209.92      209.02      5.86 o
   2   7   5      201.34      206.31      6.58 o
   3   7   5       16.92       19.03      2.41 o
   4   7   5       28.65       34.85      1.30 o
   5   7   5       47.72       36.99      1.30 o
   6   7   5       75.19       64.10      1.36 o
   7   7   5        6.39        7.06      0.58 o
  -8   8   5        0.02       -0.15      0.63 o
  -7   8   5        0.19        0.61      0.80 o
  -6   8   5       95.85       80.80      2.17 o
  -5   8   5      127.94      111.50      2.76 o
  -4   8   5       11.87        8.70      5.10 o
  -3   8   5        1.25       -1.02      2.95 o
  -2   8   5     1484.23     1617.11     18.42 o
  -1   8   5      887.89      813.68     12.46 o
   0   8   5      494.79      488.45      9.38 o
   1   8   5       28.95       38.08      3.19 o
   2   8   5       54.04       50.50      3.75 o
   3   8   5       26.31       27.43      3.56 o
   4   8   5       46.42       44.48      1.50 o
   5   8   5       67.24       65.74      1.93 o
   6   8   5       18.00       18.43      0.78 o
   7   8   5        0.16        0.46      0.45 o
  -7   9   5        1.00        1.75      0.64 o
  -6   9   5      105.99       99.64      4.24 o
  -5   9   5       34.72       36.93      1.70 o
  -4   9   5        4.90        0.52      3.36 o
  -3   9   5       32.44       21.41      2.90 o
  -2   9   5        1.55        5.68      2.84 o
  -1   9   5      126.21      139.17      5.69 o
   0   9   5      614.97      576.32     10.69 o
   1   9   5        0.34        1.16      2.19 o
   2   9   5       18.21       16.16      4.61 o
   3   9   5        0.25       -0.09      3.04 o
   4   9   5      683.67      659.17      7.74 o
   5   9   5       12.75       13.47      0.82 o
   6   9   5        1.46        1.39      0.55 o
   7   9   5       19.63       25.50      0.80 o
  -7  10   5        2.84        2.77      0.56 o
  -6  10   5       51.29       46.03      1.62 o
  -5  10   5       26.02       23.58      1.68 o
  -4  10   5       59.15       67.08      2.74 o
  -3  10   5        0.30       -0.96      3.47 o
  -2  10   5       42.12       40.33      3.69 o
  -1  10   5        2.55       -1.55      2.23 o
   0  10   5      243.79      273.78      7.86 o
   1  10   5       20.48       22.24      2.56 o
   2  10   5       66.40       59.92      4.57 o
   3  10   5      190.57      196.66     11.43 o
   4  10   5      140.65      139.62      2.27 o
   5  10   5      151.08      153.71      4.69 o
   6  10   5       16.66       17.23      0.74 o
   7  10   5       11.42       14.77      0.82 o
  -7  11   5       14.66       10.69      0.83 o
  -6  11   5        2.09        3.65      0.79 o
  -5  11   5       94.49       93.91      2.29 o
  -4  11   5       54.68       44.84      2.49 o
  -3  11   5      256.79      260.20      7.14 o
  -2  11   5        1.70        1.82      2.90 o
  -1  11   5       15.44        4.63      2.61 o
   0  11   5       45.27       44.89      3.72 o
   1  11   5      249.62      241.19      7.85 o
   2  11   5       95.98       93.91      5.46 o
   3  11   5       50.16       63.37      2.08 o
   4  11   5      691.11      739.14      6.01 o
   5  11   5       17.32       21.27      0.93 o
   6  11   5       12.59       12.39      0.60 o
  -7  12   5        4.78        5.22      0.98 o
  -6  12   5       24.36       25.51      1.19 o
  -5  12   5       45.76       39.97      1.55 o
  -4  12   5       97.53       97.74      7.25 o
  -3  12   5       47.72       45.05      2.71 o
  -2  12   5     1290.91     1280.39      9.05 o
  -1  12   5       61.95       57.67      4.69 o
   0  12   5        0.07       -3.04      3.72 o
   1  12   5      129.65      133.47      6.32 o
   2  12   5       26.98       26.86      6.02 o
   3  12   5       19.30       15.78      1.25 o
   4  12   5        2.43        2.19      1.12 o
   5  12   5        5.29        4.61      0.73 o
   6  12   5        0.18        0.28      0.51 o
  -7  13   5        1.54        1.59      0.66 o
  -6  13   5       16.53       16.85      0.97 o
  -5  13   5        1.69        1.66      0.95 o
  -4  13   5        0.15        0.25      1.01 o
  -3  13   5       82.64       85.21      2.09 o
  -2  13   5       20.04       25.09      1.51 o
  -1  13   5      111.16      111.42      2.65 o
   0  13   5      208.07      201.57      9.04 o
   1  13   5        0.03        0.68      2.10 o
   2  13   5       84.24       92.71      2.25 o
   3  13   5       13.31       10.70      1.03 o
   4  13   5       94.88      113.95      2.62 o
   5  13   5        5.07        5.91      0.75 o
   6  13   5        8.63        9.51      0.70 o
  -6  14   5        5.66        6.00      0.70 o
  -5  14   5       12.51        9.47      1.00 o
  -4  14   5        4.97        4.49      0.92 o
  -3  14   5        6.09        6.76      1.11 o
  -2  14   5      841.39      849.44      6.28 o
  -1  14   5        7.85        5.90      1.92 o
   0  14   5       28.28       28.38      1.66 o
   1  14   5       14.38       15.56      1.88 o
   2  14   5       90.96       85.35      1.73 o
   3  14   5       37.77       39.42      1.32 o
   4  14   5        3.52        4.30      0.97 o
   5  14   5        1.00        0.48      0.61 o
  -6  15   5       30.91       35.80      1.05 o
  -5  15   5        1.77        2.80      0.81 o
  -4  15   5       25.31       29.74      1.35 o
  -3  15   5        1.63        0.92      0.89 o
  -2  15   5      119.91      119.64      2.19 o
  -1  15   5      174.80      169.38      3.23 o
   0  15   5      438.11      393.81      7.87 o
   1  15   5       28.73       23.22      1.52 o
   2  15   5       63.91       57.79      3.81 o
   3  15   5        0.04       -0.93      1.02 o
   4  15   5       29.50       38.49      1.95 o
   5  15   5        2.04        1.55      1.08 o
  -5  16   5        3.27        4.08      0.69 o
  -4  16   5        1.06        1.29      0.74 o
  -3  16   5        4.03        5.08      1.16 o
  -2  16   5      301.35      307.34      3.25 o
  -1  16   5      144.40      143.39      5.98 o
   0  16   5       25.07       21.03      1.59 o
   1  16   5        7.43        6.24      0.95 o
   2  16   5        3.38        1.94      1.05 o
   3  16   5        1.46        3.54      1.00 o
   4  16   5        2.11        2.96      1.06 o
   5  16   5       13.74       14.69      1.04 o
  -5  17   5        2.40        1.80      1.03 o
  -4  17   5        0.12       -0.08      0.69 o
  -3  17   5       19.67       16.78      1.53 o
  -2  17   5       67.88       64.55      1.33 o
  -1  17   5       11.17        9.13      1.70 o
   0  17   5       66.73       60.15      2.06 o
   1  17   5        2.15        2.91      0.85 o
   2  17   5       34.06       31.31      1.42 o
   3  17   5       23.95       28.62      1.27 o
   4  17   5        7.96        9.10      1.22 o
  -4  18   5        6.69        7.53      0.61 o
  -3  18   5        0.02        0.25      0.69 o
  -2  18   5        0.00       -0.10      0.70 o
  -1  18   5        7.92        6.98      0.93 o
   0  18   5        7.03        6.28      0.89 o
   1  18   5       14.92       14.45      0.92 o
   2  18   5        8.28        7.42      1.02 o
   3  18   5        1.20        1.06      0.79 o
   4  18   5        0.00        0.48      0.76 o
  -4  19   5        1.92        0.61      0.77 o
  -3  19   5       41.66       42.30      0.97 o
  -2  19   5        1.57        3.39      0.97 o
  -1  19   5        2.48        3.26      0.82 o
   0  19   5       15.52       15.82      0.93 o
   1  19   5       13.10       11.75      0.89 o
   2  19   5       15.52       15.14      0.93 o
   3  19   5       18.97       20.89      1.20 o
  -3  20   5       37.79       41.97      1.52 o
  -2  20   5       16.26       17.63      1.00 o
  -1  20   5        4.73        4.22      0.68 o
   0  20   5        6.71        7.90      0.75 o
   1  20   5        0.16        1.32      1.28 o
   2  20   5        4.89        3.12      0.96 o
   0  21   5        2.55        1.23      0.90 o
   1  21   5        3.33        4.55      0.93 o
  -8   0   6       53.49       53.77      1.95 o
  -6   0   6       33.00       33.20      2.72 o
  -4   0   6      172.07      144.18      5.21 o
  -2   0   6     1106.78     1312.29     14.69 o
   0   0   6       10.82        7.34      1.92 o
   2   0   6      976.26      911.11     12.90 o
   4   0   6      631.40      519.96     12.41 o
   6   0   6       10.11        7.22      0.90 o
  -8   1   6        0.30       -0.09      0.74 o
  -7   1   6        3.95        3.95      1.36 o
  -6   1   6        7.49        7.88      0.98 o
  -5   1   6      134.11      142.60      2.98 o
  -4   1   6        7.08       13.95      2.06 o
  -3   1   6      166.50      172.52      4.16 o
  -2   1   6      409.58      455.24      6.34 o
  -1   1   6      915.43     1005.28     18.79 o
   0   1   6        0.09       11.23      7.93 o
   1   1   6      138.19      134.13      2.33 o
   2   1   6     1715.51     1653.79     12.23 o
   3   1   6      221.21      226.86     14.12 o
   4   1   6       29.00       24.02      3.02 o
   5   1   6        0.07        0.19      1.21 o
   6   1   6        0.52        0.44      0.62 o
   7   1   6        7.18        7.54      0.98 o
  -8   2   6       44.77       47.59      1.93 o
  -7   2   6       72.77       67.98      2.78 o
  -6   2   6        4.05        4.69      0.97 o
  -5   2   6      852.91      876.14     14.81 o
  -4   2   6      110.85      140.62     12.66 o
  -3   2   6      660.40      753.13     20.54 o
  -2   2   6     1154.37     1302.82     17.48 o
  -1   2   6       87.44       97.04      4.20 o
   0   2   6      909.47      977.74     32.78 o
   1   2   6      235.73      274.60      4.77 o
   2   2   6      232.50      221.50      4.72 o
   3   2   6       10.31       10.67      2.11 o
   4   2   6       72.41       75.21      5.24 o
   5   2   6      201.51      158.95      3.72 o
   6   2   6        0.34        0.63      0.68 o
   7   2   6       12.51       15.02      1.24 o
  -8   3   6        1.04        0.88      1.11 o
  -7   3   6       13.57       12.05      0.91 o
  -6   3   6       55.54       60.75      1.77 o
  -5   3   6        0.91        0.63      1.01 o
  -4   3   6       32.10       38.90      2.23 o
  -3   3   6      388.90      414.98      6.57 o
  -2   3   6     2448.85     2600.23     22.29 o
  -1   3   6      225.88      219.22      6.30 o
   0   3   6      123.31      147.03      4.79 o
   1   3   6      154.35      137.66      5.72 o
   2   3   6       40.72       39.18      2.36 o
   3   3   6      225.77      232.69      6.47 o
   4   3   6       85.39       73.82      2.51 o
   5   3   6       68.75       66.60      1.83 o
   6   3   6       13.77       12.93      1.00 o
   7   3   6        7.61        7.86      1.44 o
  -8   4   6       81.91       91.79      2.35 o
  -7   4   6       18.77       18.95      0.99 o
  -6   4   6        0.31        0.25      1.00 o
  -5   4   6       99.09       96.27      2.07 o
  -4   4   6       11.89       13.66      2.16 o
  -3   4   6       12.23        7.33      1.81 o
  -2   4   6     2696.80     3144.93     25.67 o
  -1   4   6       63.93       63.07      4.08 o
   0   4   6       53.30       69.54      2.18 o
   1   4   6       88.19       98.59      2.73 o
   2   4   6       82.96       77.91      3.13 o
   3   4   6       38.53       41.72      2.62 o
   4   4   6        9.10        8.42      0.96 o
   5   4   6      108.81       92.72      2.50 o
   6   4   6        0.18        0.86      0.81 o
   7   4   6        0.14        0.07      0.74 o
  -8   5   6        7.24        7.62      1.13 o
  -7   5   6       34.46       38.66      1.91 o
  -6   5   6       73.03       63.84      2.96 o
  -5   5   6        0.47        1.37      1.30 o
  -4   5   6        1.52        3.16      2.56 o
  -3   5   6      263.62      230.90      7.46 o
  -2   5   6      942.12     1152.50     16.06 o
  -1   5   6      724.91      824.13     12.54 o
   0   5   6     1078.83     1172.89     56.33 o
   1   5   6      119.72      135.15      3.14 o
   2   5   6     2927.31     2982.13    136.51 o
   3   5   6       39.71       40.08      5.22 o
   4   5   6       22.66       18.53      1.34 o
   5   5   6      100.76       87.67      2.86 o
   6   5   6        1.19        1.52      0.94 o
   7   5   6        5.17        4.86      0.77 o
  -8   6   6        0.27        0.62      0.90 o
  -7   6   6       77.89       82.40      4.54 o
  -6   6   6       11.78       13.65      1.51 o
  -5   6   6       83.67       73.15      2.38 o
  -4   6   6       79.43       81.13      3.32 o
  -3   6   6       92.15       85.29      4.82 o
  -2   6   6      133.79      123.81      5.96 o
  -1   6   6      835.48      917.17     13.54 o
   0   6   6      314.38      347.38      7.99 o
   1   6   6       13.61       15.33      2.31 o
   2   6   6        0.10        1.25      1.86 o
   3   6   6      146.22      146.85      4.26 o
   4   6   6       65.64       62.72      1.97 o
   5   6   6       37.66       29.98      1.65 o
   6   6   6       15.60       17.54      1.98 o
   7   6   6        0.71        1.33      0.69 o
  -8   7   6        8.15        9.07      0.87 o
  -7   7   6        6.28        8.05      1.07 o
  -6   7   6       28.98       29.65      2.45 o
  -5   7   6        0.22        1.71      1.26 o
  -4   7   6       26.59       29.07      3.07 o
  -3   7   6       29.27       30.58      3.58 o
  -2   7   6      455.22      524.93     11.53 o
  -1   7   6       34.55       43.30      3.91 o
   0   7   6        1.68        2.36      2.49 o
   1   7   6       77.76       89.76      4.35 o
   2   7   6      680.59      697.63     12.62 o
   3   7   6      225.76      241.37      9.59 o
   4   7   6      179.02      171.40      2.66 o
   5   7   6        5.99        4.80      0.99 o
   6   7   6        2.02        1.92      0.71 o
   7   7   6        1.04        0.76      0.56 o
  -7   8   6       41.93       42.06      1.38 o
  -6   8   6        1.36        2.77      1.73 o
  -5   8   6        2.38        1.53      1.26 o
  -4   8   6      109.11      103.73      3.23 o
  -3   8   6        0.04        0.62      3.19 o
  -2   8   6      538.68      513.48     11.53 o
  -1   8   6       59.87       75.81      4.77 o
   0   8   6       36.37       46.46      3.46 o
   1   8   6        0.42        2.59      2.44 o
   2   8   6      533.62      544.27     11.27 o
   3   8   6        1.09        4.08      3.30 o
   4   8   6       75.62       70.07      2.64 o
   5   8   6       36.12       30.97      1.32 o
   6   8   6        2.58        2.68      0.65 o
   7   8   6        3.97        3.20      0.52 o
  -7   9   6        0.43       -0.03      0.82 o
  -6   9   6       24.59       25.27      1.92 o
  -5   9   6       85.90       82.77      6.16 o
  -4   9   6       11.54       17.14      2.13 o
  -3   9   6      137.22      147.97      6.62 o
  -2   9   6      231.80      259.46      8.64 o
  -1   9   6      266.43      258.45      8.12 o
   0   9   6      152.96      169.27      6.36 o
   1   9   6       10.26       12.51      2.77 o
   2   9   6       31.34       38.93      3.60 o
   3   9   6      332.94      322.59      4.61 o
   4   9   6      112.62      114.86      2.64 o
   5   9   6       14.36       13.94      0.90 o
   6   9   6       44.04       49.07      1.29 o
   7   9   6       12.58       15.54      0.75 o
  -7  10   6        0.18        0.90      0.70 o
  -6  10   6       20.71       23.08      1.40 o
  -5  10   6       75.42       69.65      2.22 o
  -4  10   6        9.04       10.67      1.51 o
  -3  10   6      256.96      243.86      6.92 o
  -2  10   6      554.62      602.34     13.24 o
  -1  10   6      172.15      158.88      6.65 o
   0  10   6       18.01       21.64      3.24 o
   1  10   6       27.82       33.44      2.59 o
   2  10   6       72.49       66.01      3.53 o
   3  10   6       78.68       83.70      2.11 o
   4  10   6        7.00        5.75      1.21 o
   5  10   6       17.21       13.84      0.84 o
   6  10   6        0.06        0.40      0.56 o
  -7  11   6       14.92       17.15      1.25 o
  -6  11   6        4.54        4.38      0.98 o
  -5  11   6        3.27        3.18      1.34 o
  -4  11   6        9.70        6.89      1.56 o
  -3  11   6        1.76        1.68      1.30 o
  -2  11   6       98.64      126.53      6.98 o
  -1  11   6      647.04      648.79     13.39 o
   0  11   6      253.19      237.13      7.94 o
   1  11   6        0.44        0.56      3.71 o
   2  11   6       43.30       43.95      1.57 o
   3  11   6       83.44       83.90      6.64 o
   4  11   6        0.11        1.06      1.39 o
   5  11   6       31.96       35.53      1.23 o
   6  11   6        4.85        6.27      0.55 o
  -7  12   6        9.77       14.96      1.04 o
  -6  12   6       26.55       31.74      1.27 o
  -5  12   6        5.34        4.33      1.04 o
  -4  12   6        1.64       -0.30      1.45 o
  -3  12   6      463.55      405.77      5.52 o
  -2  12   6      887.97      856.47      5.86 o
  -1  12   6      282.62      284.67      5.16 o
   0  12   6       74.21       85.43      2.74 o
   1  12   6        7.33        4.68      1.45 o
   2  12   6       10.62        7.95      1.11 o
   3  12   6      127.55      134.08      2.50 o
   4  12   6       25.51       25.71      1.95 o
   5  12   6        0.53        1.73      0.87 o
   6  12   6        1.53        0.75      0.77 o
  -6  13   6       20.63       19.54      1.07 o
  -5  13   6        9.26       10.75      1.18 o
  -4  13   6        0.02        1.55      1.46 o
  -3  13   6        7.71        5.41      1.51 o
  -2  13   6      169.82      148.59      2.65 o
  -1  13   6      439.55      422.92      4.31 o
   0  13   6       29.70       34.76      2.45 o
   1  13   6       60.28       60.61      2.82 o
   2  13   6        0.12        0.57      0.99 o
   3  13   6       24.08       26.65      1.40 o
   4  13   6       67.24       85.44      2.79 o
   5  13   6        0.16       -0.23      0.81 o
  -6  14   6       11.20       11.07      0.85 o
  -5  14   6        7.15        7.66      1.01 o
  -4  14   6       72.80       83.55      2.25 o
  -3  14   6        4.67        4.43      1.38 o
  -2  14   6       12.91       14.72      1.29 o
  -1  14   6      213.90      226.62      8.76 o
   0  14   6        2.53        2.49      1.29 o
   1  14   6       11.75        9.27      2.19 o
   2  14   6        4.72        5.75      1.75 o
   3  14   6       17.03       18.13      1.30 o
   4  14   6        0.05        0.78      1.16 o
   5  14   6        4.11        4.82      1.10 o
  -6  15   6       36.07       41.46      1.34 o
  -5  15   6       16.75       16.39      0.85 o
  -4  15   6       20.74       25.51      1.29 o
  -3  15   6        2.70        2.85      1.01 o
  -2  15   6      208.71      207.58      6.22 o
  -1  15   6       56.63       61.47      1.69 o
   0  15   6        0.60        0.76      1.46 o
   1  15   6      138.50      123.93      2.57 o
   2  15   6        0.30        1.62      1.55 o
   3  15   6       23.25       24.51      1.91 o
   4  15   6       18.02       18.46      1.70 o
   5  15   6        2.50        3.01      0.90 o
  -5  16   6       11.82       13.20      1.38 o
  -4  16   6        3.64        3.60      1.00 o
  -3  16   6       10.86       10.28      0.96 o
  -2  16   6      110.03      112.66      2.74 o
  -1  16   6        5.97        5.32      1.81 o
   0  16   6      121.92      120.39      8.31 o
   1  16   6       20.72       17.82      1.28 o
   2  16   6       30.08       27.97      2.17 o
   3  16   6       14.93       14.09      1.62 o
   4  16   6       29.96       32.03      1.74 o
  -5  17   6       12.43       17.81      1.14 o
  -4  17   6        2.18        1.88      0.84 o
  -3  17   6       50.44       56.93      1.70 o
  -2  17   6        2.04        2.59      0.75 o
  -1  17   6       46.69       49.87      1.50 o
   0  17   6        0.02        0.18      1.21 o
   1  17   6       56.24       52.59      1.81 o
   2  17   6       26.86       24.27      1.97 o
   3  17   6        2.28        2.70      1.22 o
   4  17   6        0.76        0.25      0.77 o
  -4  18   6       22.20       23.42      0.96 o
  -3  18   6        1.11        1.39      0.87 o
  -2  18   6        0.32        0.82      0.68 o
  -1  18   6        0.01        0.04      0.86 o
   0  18   6       21.43       22.83      1.47 o
   1  18   6        0.57        0.59      0.95 o
   2  18   6       17.53       15.70      1.64 o
   3  18   6        0.10        0.62      0.97 o
  -3  19   6       23.81       23.40      0.91 o
  -2  19   6        8.09        9.97      1.90 o
  -1  19   6        6.10        6.27      1.13 o
   0  19   6       26.83       23.44      1.31 o
   1  19   6       13.47       14.42      1.62 o
   2  19   6        1.51        1.83      1.07 o
   3  19   6        0.03       -0.19      0.71 o
  -3  20   6        3.81        2.39      0.74 o
  -2  20   6       31.02       37.68      1.91 o
  -1  20   6        2.78        4.98      0.88 o
   0  20   6        1.78        1.15      0.75 o
   1  20   6        0.57        0.04      1.05 o
   2  20   6        5.10        6.56      0.83 o
   0  21   6        4.93        5.37      0.77 o
  -7   0   7       20.62       19.61      2.68 o
  -5   0   7     2468.45     2441.60     32.89 o
  -3   0   7       33.70       41.14      3.50 o
  -1   0   7     1003.64     1111.83     13.54 o
   1   0   7       11.21        7.89      1.31 o
   3   0   7      143.75      107.29      5.95 o
   5   0   7      351.76      267.24      6.09 o
   7   0   7        2.57        1.24      1.08 o
  -8   1   7        1.49        0.24      1.00 o
  -7   1   7        0.32        1.31      0.79 o
  -6   1   7      173.89      181.74      3.22 o
  -5   1   7        0.13        0.17      1.02 o
  -4   1   7      168.74      165.45     10.07 o
  -3   1   7      198.11      229.81     10.06 o
  -2   1   7      518.49      581.07     13.44 o
  -1   1   7     1443.67     1500.33     11.03 o
   0   1   7        9.54        8.85      1.41 o
   1   1   7      252.60      298.11      3.63 o
   2   1   7        0.15       -0.56      1.93 o
   3   1   7      582.36      541.73     12.73 o
   4   1   7      101.06       93.79      3.51 o
   5   1   7      125.75       99.10      2.75 o
   6   1   7       16.42       16.39      1.01 o
   7   1   7        1.17        0.34      0.74 o
  -8   2   7        2.25        1.54      1.06 o
  -7   2   7       43.69       48.45      2.22 o
  -6   2   7        0.15       -0.09      0.91 o
  -5   2   7      103.75      105.00      2.94 o
  -4   2   7       61.86       68.71      2.97 o
  -3   2   7     1445.48     1446.77     12.24 o
  -2   2   7        0.49       -0.05      1.82 o
  -1   2   7      444.32      510.73      6.72 o
   0   2   7      106.75      122.94      3.22 o
   1   2   7        1.03        0.97      1.03 o
   2   2   7       82.44       99.74      3.58 o
   3   2   7       73.66       59.64      3.26 o
   4   2   7       25.86       23.90      1.42 o
   5   2   7       41.12       32.61      3.45 o
   6   2   7       13.30       15.80      0.98 o
   7   2   7        0.30        0.59      0.71 o
  -8   3   7       18.97       20.45      1.37 o
  -7   3   7       30.95       29.85      1.48 o
  -6   3   7       70.62       69.68      2.75 o
  -5   3   7        0.55       -0.99      0.99 o
  -4   3   7      549.22      548.84     22.63 o
  -3   3   7       23.29       21.12      2.23 o
  -2   3   7       49.16       56.03      4.82 o
  -1   3   7      543.03      684.36     10.51 o
   0   3   7       69.56       67.21      2.76 o
   1   3   7       64.78       76.77      2.08 o
   2   3   7       18.20       32.23      2.44 o
   3   3   7      724.97      680.76      9.70 o
   4   3   7      134.18      137.11      4.44 o
   5   3   7        5.47        3.77      1.00 o
   6   3   7        8.98       10.04      0.90 o
   7   3   7       17.64       21.11      1.10 o
  -8   4   7       14.87       12.85      1.27 o
  -7   4   7       41.32       50.51      1.25 o
  -6   4   7        0.75        0.33      0.81 o
  -5   4   7       16.69       12.45      1.52 o
  -4   4   7       45.90       48.84      3.30 o
  -3   4   7      345.76      368.30      6.87 o
  -2   4   7      612.01      671.66     12.65 o
  -1   4   7      399.70      431.97      9.57 o
   0   4   7      342.08      451.41     31.91 o
   1   4   7        0.38        1.43      1.30 o
   2   4   7      324.37      349.42      6.69 o
   3   4   7       13.54       12.46      2.47 o
   4   4   7       87.92       85.00      2.43 o
   5   4   7       22.22       17.29      1.35 o
   6   4   7        5.16        6.11      0.97 o
   7   4   7        2.22        3.81      0.63 o
  -8   5   7        1.90        0.93      0.91 o
  -7   5   7       68.61       73.14      1.80 o
  -6   5   7       21.25       20.46      1.20 o
  -5   5   7        3.58        2.93      1.33 o
  -4   5   7        1.62        5.10      2.50 o
  -3   5   7       24.49       13.95      2.87 o
  -2   5   7       28.04       32.09      3.73 o
  -1   5   7       62.31       69.14      4.32 o
   0   5   7        0.20        3.17      2.18 o
   1   5   7      132.46      139.48      3.43 o
   2   5   7       30.69       32.44      2.47 o
   3   5   7        4.48        4.83      3.08 o
   4   5   7        6.46        6.85      0.97 o
   5   5   7        3.25        3.10      1.08 o
   6   5   7        6.65        7.78      1.15 o
   7   5   7        3.31        3.71      0.62 o
  -8   6   7        8.20        8.38      0.90 o
  -7   6   7        0.37        0.64      0.96 o
  -6   6   7        3.12        1.97      0.97 o
  -5   6   7       32.71       31.35      1.84 o
  -4   6   7        2.97        3.46      1.73 o
  -3   6   7       21.53       31.26      3.71 o
  -2   6   7      475.58      550.34     12.24 o
  -1   6   7      210.85      244.53      7.62 o
   0   6   7        7.57        3.08      2.36 o
   1   6   7       78.73       92.20      4.48 o
   2   6   7       88.51       91.17      5.18 o
   3   6   7      336.30      335.05     11.23 o
   4   6   7       60.94       47.99      2.02 o
   5   6   7        2.00        1.01      1.13 o
   6   6   7       13.79       16.20      0.80 o
   7   6   7        1.28        1.74      0.50 o
  -7   7   7        0.09        0.43      0.93 o
  -6   7   7       12.00       11.61      1.09 o
  -5   7   7        0.10       -0.94      0.94 o
  -4   7   7       51.96       56.63      2.61 o
  -3   7   7       73.41       79.95      5.27 o
  -2   7   7       31.07       43.07      4.77 o
  -1   7   7       71.71       60.03      4.65 o
   0   7   7       67.46       56.71      4.14 o
   1   7   7       15.43       15.47      2.72 o
   2   7   7       22.15       21.09      3.51 o
   3   7   7       47.38       41.67      1.65 o
   4   7   7       17.70       14.71      1.16 o
   5   7   7        0.06       -0.08      0.87 o
   6   7   7        0.18        0.25      0.68 o
   7   7   7        4.27        5.29      0.61 o
  -7   8   7        2.58        1.08      0.88 o
  -6   8   7        2.17        2.04      0.86 o
  -5   8   7      111.31       74.29      2.10 o
  -4   8   7       32.95       29.87      1.49 o
  -3   8   7      108.07      104.63      6.53 o
  -2   8   7      348.88      403.24     11.16 o
  -1   8   7       87.05      107.68      5.61 o
   0   8   7        0.22        1.06      2.45 o
   1   8   7       57.84       76.83      4.53 o
   2   8   7        2.18        4.65      3.81 o
   3   8   7      697.09      680.31      6.54 o
   4   8   7        4.27        3.74      0.79 o
   5   8   7        0.23       -0.03      0.76 o
   6   8   7        7.19        5.59      0.68 o
  -7   9   7       26.71       28.15      1.14 o
  -6   9   7       96.48       91.85      2.29 o
  -5   9   7       29.80       30.89      2.10 o
  -4   9   7       21.60       18.67      1.42 o
  -3   9   7       71.55       72.93      2.35 o
  -2   9   7      154.42      167.83      7.61 o
  -1   9   7      315.09      303.46      9.34 o
   0   9   7      127.33      111.96      5.58 o
   1   9   7       30.10       32.21      2.46 o
   2   9   7       64.32       71.75      4.82 o
   3   9   7       19.16       20.90      1.33 o
   4   9   7        0.13       -0.34      0.76 o
   5   9   7       10.87       10.38      0.77 o
   6   9   7       25.89       32.77      1.21 o
  -7  10   7        8.42        8.63      0.79 o
  -6  10   7        8.57        9.23      0.90 o
  -5  10   7      276.03      251.98      3.43 o
  -4  10   7       13.54       10.46      1.70 o
  -3  10   7       13.94       16.39      1.32 o
  -2  10   7       58.27       54.07      5.16 o
  -1  10   7       30.77       38.55      4.53 o
   0  10   7        0.14        8.01      3.59 o
   1  10   7        3.05        1.50      3.09 o
   2  10   7       81.71       75.11      5.41 o
   3  10   7        0.98        2.35      1.15 o
   4  10   7        2.50        2.24      0.97 o
   5  10   7        0.01       -0.02      0.61 o
   6  10   7        4.99        5.05      0.90 o
  -7  11   7        2.28        4.21      0.96 o
  -6  11   7       76.75       74.12      1.43 o
  -5  11   7       15.61       15.26      1.40 o
  -4  11   7       47.30       39.93      2.18 o
  -3  11   7       11.06        9.31      1.35 o
  -2  11   7      259.41      232.75      3.31 o
  -1  11   7        1.08        1.13      1.26 o
   0  11   7       50.51       50.71      2.94 o
   1  11   7       23.63       17.82      2.62 o
   2  11   7       37.67       39.29      2.41 o
   3  11   7        2.75        4.14      1.39 o
   4  11   7       27.31       29.11      1.19 o
   5  11   7        7.18        8.06      0.76 o
   6  11   7        1.03        1.20      0.68 o
  -6  12   7        2.61        3.38      0.70 o
  -5  12   7        1.68        1.06      1.02 o
  -4  12   7       77.59       74.73      2.71 o
  -3  12   7        0.68        0.76      1.22 o
  -2  12   7      161.10      138.23      2.68 o
  -1  12   7      189.57      195.30      5.33 o
   0  12   7      114.80      101.85      4.21 o
   1  12   7       31.41       33.31      2.54 o
   2  12   7        0.94        1.14      1.61 o
   3  12   7      407.35      440.39      7.17 o
   4  12   7        1.16        0.66      0.88 o
   5  12   7        1.44        1.84      0.73 o
  -6  13   7       19.62       22.68      1.04 o
  -5  13   7        1.00        0.89      0.83 o
  -4  13   7        0.01       -0.72      1.07 o
  -3  13   7       80.24       76.40      2.79 o
  -2  13   7      456.88      456.35      4.50 o
  -1  13   7       67.90       64.86      2.05 o
   0  13   7      103.04      105.93      3.80 o
   1  13   7       20.26       16.28      2.00 o
   2  13   7       50.29       46.62      2.51 o
   3  13   7        0.00        1.09      0.98 o
   4  13   7       10.98       12.45      1.43 o
   5  13   7        8.61        8.48      0.77 o
  -6  14   7        0.42        0.42      0.90 o
  -5  14   7        0.67        0.24      0.75 o
  -4  14   7        0.96        0.76      1.00 o
  -3  14   7      121.11      107.10      2.20 o
  -2  14   7        1.57        1.62      1.07 o
  -1  14   7       95.64      103.26      2.43 o
   0  14   7      247.90      243.34      7.94 o
   1  14   7       38.20       32.76      2.48 o
   2  14   7       15.71       15.82      1.98 o
   3  14   7       22.10       25.77      2.01 o
   4  14   7       22.46       26.98      1.91 o
   5  14   7        0.30        0.37      0.84 o
  -5  15   7        1.74        1.92      0.85 o
  -4  15   7       10.41       11.05      0.96 o
  -3  15   7        2.16        1.26      1.50 o
  -2  15   7        1.74        1.64      1.12 o
  -1  15   7       31.06       30.77      1.40 o
   0  15   7        9.23       11.49      1.45 o
   1  15   7       54.46       46.64      2.61 o
   2  15   7       45.21       58.47      2.69 o
   3  15   7        0.32       -0.15      1.42 o
   4  15   7        0.05        0.14      1.06 o
   5  15   7        0.36        0.48      0.54 o
  -5  16   7        3.71        4.96      1.12 o
  -4  16   7        0.78        0.99      0.94 o
  -3  16   7        0.01        0.61      1.52 o
  -2  16   7      132.47      141.52      2.68 o
  -1  16   7       18.87       21.76      1.20 o
   0  16   7       84.51       74.12      2.24 o
   1  16   7        9.70        5.50      1.75 o
   2  16   7        2.65        4.57      1.55 o
   3  16   7        1.85        4.25      1.26 o
   4  16   7        6.53        7.69      1.01 o
  -5  17   7        0.41        0.88      0.71 o
  -4  17   7        3.95        4.60      0.88 o
  -3  17   7        0.53        0.27      0.95 o
  -2  17   7        2.53        3.64      0.86 o
  -1  17   7       26.89       32.05      1.77 o
   0  17   7       20.50       21.30      1.44 o
   1  17   7        2.61        2.27      1.62 o
   2  17   7        0.00       -0.46      1.34 o
   3  17   7        0.00        0.68      1.06 o
   4  17   7        0.34        0.57      0.60 o
  -4  18   7        2.55        2.61      0.60 o
  -3  18   7       16.04       15.28      0.98 o
  -2  18   7       10.12       12.30      0.81 o
  -1  18   7        1.81        2.28      1.45 o
   0  18   7        7.25        6.54      1.09 o
   1  18   7        4.97        6.47      1.51 o
   2  18   7        0.03        0.04      1.16 o
   3  18   7        1.37        1.37      0.83 o
  -3  19   7        4.44        5.02      1.10 o
  -2  19   7        7.96        8.43      1.50 o
  -1  19   7       42.04       43.81      1.72 o
   0  19   7        0.02        0.11      0.82 o
   1  19   7        1.01        0.11      1.19 o
   2  19   7       11.18       10.54      1.05 o
  -2  20   7        0.01        1.18      0.93 o
  -1  20   7        2.74        3.07      0.66 o
   0  20   7        3.70        2.98      1.03 o
   1  20   7        0.57        1.03      0.88 o
  -8   0   8        0.53        0.35      0.69 o
  -6   0   8        0.11        0.62      1.28 o
  -4   0   8      155.93      154.24      6.02 o
  -2   0   8      242.40      307.43      8.11 o
   0   0   8      142.17      153.99      5.14 o
   2   0   8       54.54       45.38      3.63 o
   4   0   8       73.84       64.14      3.53 o
   6   0   8        1.53        1.33      1.01 o
  -8   1   8        2.09        1.26      0.78 o
  -7   1   8        5.40        5.93      0.81 o
  -6   1   8       58.33       61.54      1.64 o
  -5   1   8      196.60      191.70      2.59 o
  -4   1   8        9.54        9.78      2.50 o
  -3   1   8        7.85        7.21      1.91 o
  -2   1   8      481.28      537.24      7.52 o
  -1   1   8      437.45      494.97      6.78 o
   0   1   8      221.40      191.24      5.05 o
   1   1   8      164.60      181.68      4.30 o
   2   1   8      114.63      121.98      6.01 o
   3   1   8        0.30        3.51      3.46 o
   4   1   8        7.54        3.94      1.39 o
   5   1   8       22.72       20.80      1.94 o
   6   1   8        7.63        8.69      0.82 o
   7   1   8        0.03       -0.13      0.41 o
  -8   2   8        0.23       -0.58      0.83 o
  -7   2   8        7.72       10.18      0.84 o
  -6   2   8       14.27       14.48      1.04 o
  -5   2   8      191.53      191.37      3.84 o
  -4   2   8       34.44       34.37      6.90 o
  -3   2   8      169.59      168.98      4.73 o
  -2   2   8        1.21        5.26      1.87 o
  -1   2   8      154.26      190.73      4.44 o
   0   2   8      324.49      318.58      5.23 o
   1   2   8       97.17      105.01      5.14 o
   2   2   8        2.74        4.59      2.16 o
   3   2   8       29.44       26.08      1.83 o
   4   2   8        4.44        4.86      0.85 o
   5   2   8        0.90        1.12      1.13 o
   6   2   8        4.40        5.55      0.75 o
   7   2   8        0.58        0.42      0.48 o
  -8   3   8        3.35        4.92      0.96 o
  -7   3   8       61.77       65.61      3.35 o
  -6   3   8        0.06       -0.05      0.78 o
  -5   3   8        3.08        2.60      0.95 o
  -4   3   8       57.70       62.89      2.22 o
  -3   3   8      188.83      170.25      7.65 o
  -2   3   8      129.10      132.19      4.23 o
  -1   3   8       93.58      104.73      3.59 o
   0   3   8       22.66       36.86      2.02 o
   1   3   8      123.26      141.41      2.94 o
   2   3   8      173.11      161.68      4.51 o
   3   3   8      568.09      527.75      7.49 o
   4   3   8        1.14        0.00      0.84 o
   5   3   8       34.25       33.73      1.72 o
   6   3   8        0.56        1.65      0.69 o
   7   3   8        0.70        0.64      0.45 o
  -8   4   8       44.42       52.41      1.52 o
  -7   4   8        0.03       -0.40      0.96 o
  -6   4   8        0.01        0.61      0.81 o
  -5   4   8      212.49      205.68      7.34 o
  -4   4   8       42.93       37.14      1.30 o
  -3   4   8      235.48      249.16      5.88 o
  -2   4   8      464.17      541.29      8.39 o
  -1   4   8       23.77       19.61      2.47 o
   0   4   8      233.15      274.39      8.68 o
   1   4   8      111.72      139.13      2.96 o
   2   4   8      327.42      344.40      9.90 o
   3   4   8      551.14      523.15      7.30 o
   4   4   8      116.40      102.49      3.71 o
   5   4   8        7.74        5.21      1.84 o
   6   4   8        0.40        0.62      0.78 o
   7   4   8        3.44        4.48      0.46 o
  -8   5   8        0.05        0.51      0.76 o
  -7   5   8       16.88       16.08      1.28 o
  -6   5   8        8.07        9.27      1.08 o
  -5   5   8       25.69       26.88      1.33 o
  -4   5   8       35.14       38.83      1.10 o
  -3   5   8        3.33        4.45      2.80 o
  -2   5   8       33.22       29.33      3.01 o
  -1   5   8      172.21      153.40      6.55 o
   0   5   8        2.33        3.18      2.54 o
   1   5   8      112.70      125.14      3.70 o
   2   5   8        1.11        4.29      2.88 o
   3   5   8        1.15        4.50      1.22 o
   4   5   8        6.75        7.14      1.00 o
   5   5   8        0.15        1.51      0.81 o
   6   5   8        5.26        7.38      0.75 o
  -7   6   8        2.33        3.39      1.97 o
  -6   6   8       10.16        9.58      1.36 o
  -5   6   8       12.62        8.48      0.99 o
  -4   6   8       29.38       41.88      1.31 o
  -3   6   8       33.29       32.30      2.85 o
  -2   6   8       25.17       31.03      4.24 o
  -1   6   8      409.94      466.33     10.77 o
   0   6   8        3.17        3.46      2.42 o
   1   6   8       11.96       13.96      3.35 o
   2   6   8      219.45      219.00      7.69 o
   3   6   8      120.07      124.05      6.81 o
   4   6   8      290.14      262.18      5.03 o
   5   6   8        1.73        1.19      0.79 o
   6   6   8        0.39        0.85      0.55 o
  -7   7   8       10.00        6.87      1.00 o
  -6   7   8        2.35        1.68      0.93 o
  -5   7   8        3.23        2.87      0.94 o
  -4   7   8       61.37       56.32      1.94 o
  -3   7   8       12.84       14.79      1.43 o
  -2   7   8      100.35      112.90      6.45 o
  -1   7   8        7.26        5.94      3.52 o
   0   7   8      144.44      154.13      6.47 o
   1   7   8       52.15       50.10      2.74 o
   2   7   8       44.85       43.25      2.07 o
   3   7   8      325.45      328.07      4.86 o
   4   7   8        0.62        1.06      0.96 o
   5   7   8        0.01        0.31      0.57 o
   6   7   8        6.21        7.74      0.67 o
  -7   8   8        2.75        2.76      0.85 o
  -6   8   8        5.82        7.13      0.91 o
  -5   8   8       40.84       37.94      1.23 o
  -4   8   8      103.96       93.69      2.98 o
  -3   8   8       10.70        4.89      1.82 o
  -2   8   8      678.43      736.02     15.56 o
  -1   8   8       43.16       47.81      4.39 o
   0   8   8        3.84        3.79      3.31 o
   1   8   8        0.00       -1.53      3.24 o
   2   8   8        8.61        9.54      1.66 o
   3   8   8       85.10       77.20      7.73 o
   4   8   8       29.77       27.62      1.07 o
   5   8   8        0.03        0.23      0.57 o
   6   8   8       26.30       31.82      0.81 o
  -7   9   8        0.32        0.39      0.73 o
  -6   9   8       37.00       37.13      1.23 o
  -5   9   8       63.85       52.96      1.64 o
  -4   9   8       13.74       10.20      1.39 o
  -3   9   8      127.07      135.77      3.12 o
  -2   9   8       75.35       73.08      2.50 o
  -1   9   8      289.71      300.62      9.52 o
   0   9   8       93.73       94.14      5.36 o
   1   9   8        1.41        0.99      1.79 o
   2   9   8        0.91        1.54      1.37 o
   3   9   8        9.18        9.67      1.12 o
   4   9   8        3.54        3.36      0.75 o
   5   9   8        6.83        7.45      0.60 o
   6   9   8        1.04        0.38      0.42 o
  -7  10   8       16.45       15.15      0.74 o
  -6  10   8       11.37        9.46      0.89 o
  -5  10   8        9.59        5.74      0.99 o
  -4  10   8        3.64        4.49      1.67 o
  -3  10   8      135.58      136.80      2.16 o
  -2  10   8       40.04       41.47      1.46 o
  -1  10   8      293.50      281.39      5.88 o
   0  10   8        2.30        3.71      1.16 o
   1  10   8       22.70       20.11      1.90 o
   2  10   8        3.78        6.08      1.89 o
   3  10   8      263.32      266.33     13.29 o
   4  10   8        0.82        1.20      0.91 o
   5  10   8        8.25        7.65      0.64 o
   6  10   8       21.96       23.79      0.88 o
  -6  11   8        1.27        0.78      0.73 o
  -5  11   8        0.73        0.17      0.89 o
  -4  11   8        5.43        4.13      1.05 o
  -3  11   8      449.70      424.55      4.44 o
  -2  11   8       15.54       16.10      1.14 o
  -1  11   8      203.83      167.13      4.65 o
   0  11   8      149.65      137.82      3.96 o
   1  11   8       33.38       29.14      2.42 o
   2  11   8      164.40      160.95      4.24 o
   3  11   8        0.95        2.11      1.03 o
   4  11   8       18.64       20.61      0.96 o
   5  11   8        2.52        2.96      0.53 o
  -6  12   8        0.02       -0.63      0.63 o
  -5  12   8       13.36        9.68      0.95 o
  -4  12   8        8.18        6.29      1.22 o
  -3  12   8       97.98       85.93      2.16 o
  -2  12   8      168.10      155.23      2.93 o
  -1  12   8       41.24       35.70      1.75 o
   0  12   8       11.98       13.12      1.36 o
   1  12   8        5.71        3.29      1.54 o
   2  12   8        0.06        1.41      1.75 o
   3  12   8      150.48      171.87      3.27 o
   4  12   8        0.01       -0.78      0.78 o
   5  12   8        0.16        0.47      0.49 o
  -6  13   8        0.01        0.75      0.88 o
  -5  13   8       34.12       34.32      1.14 o
  -4  13   8        8.21        8.78      1.18 o
  -3  13   8       91.03      101.77      2.86 o
  -2  13   8        0.02        0.38      1.17 o
  -1  13   8      174.29      176.37      3.11 o
   0  13   8       38.17       37.19      1.67 o
   1  13   8        2.28        3.06      1.80 o
   2  13   8       13.98       15.63      1.92 o
   3  13   8        8.58        8.97      1.04 o
   4  13   8        0.05        0.49      1.31 o
   5  13   8        3.75        3.81      0.62 o
  -5  14   8       15.85       17.60      1.58 o
  -4  14   8       79.99       88.32      1.60 o
  -3  14   8       14.84       12.18      1.20 o
  -2  14   8      147.75      140.63      4.32 o
  -1  14   8        3.48        3.50      1.25 o
   0  14   8        0.25        0.47      1.28 o
   1  14   8        0.14       -0.39      1.64 o
   2  14   8       21.40       26.83      2.13 o
   3  14   8        4.90        3.72      1.51 o
   4  14   8        0.01        0.88      1.07 o
  -5  15   8       14.89       14.99      0.95 o
  -4  15   8        5.95        8.94      1.13 o
  -3  15   8        3.64        1.37      1.04 o
  -2  15   8        3.60        4.01      1.14 o
  -1  15   8       73.33       76.60      2.47 o
   0  15   8       42.11       41.78      1.83 o
   1  15   8        7.58        5.62      1.95 o
   2  15   8        0.73        0.50      1.52 o
   3  15   8       41.95       44.54      1.44 o
   4  15   8       19.69       18.79      1.27 o
  -5  16   8        0.45        0.49      0.82 o
  -4  16   8       23.68       26.30      2.02 o
  -3  16   8        0.25        0.11      1.03 o
  -2  16   8        0.00        0.27      0.89 o
  -1  16   8      227.85      237.54      2.61 o
   0  16   8       24.46       29.60      1.60 o
   1  16   8       34.63       31.29      2.27 o
   2  16   8       25.43       25.05      1.82 o
   3  16   8       47.69       56.37      1.31 o
   4  16   8        0.40       -0.02      0.49 o
  -4  17   8        5.59        5.07      0.74 o
  -3  17   8        9.69        8.74      1.02 o
  -2  17   8        8.11        7.01      0.93 o
  -1  17   8       14.00       13.20      1.41 o
   0  17   8        0.53       -0.10      1.00 o
   1  17   8        0.17        0.48      1.40 o
   2  17   8       13.11       14.67      1.51 o
   3  17   8        0.94        0.55      0.79 o
  -3  18   8       12.27       10.80      1.45 o
  -2  18   8        0.48        0.48      0.86 o
  -1  18   8       15.39       18.59      1.22 o
   0  18   8       11.62       11.99      0.97 o
   1  18   8       24.11       20.79      1.62 o
   2  18   8       25.57       24.52      1.34 o
  -3  19   8        4.86        4.33      0.77 o
  -2  19   8        7.77        7.70      1.30 o
  -1  19   8        2.64        3.36      0.79 o
   0  19   8       11.42       14.02      1.42 o
   1  19   8        0.02        0.02      0.96 o
  -7   0   9       92.76       97.05      2.16 o
  -5   0   9       80.97       86.28      2.68 o
  -3   0   9      242.17      235.35      8.03 o
  -1   0   9      122.84      113.84      5.35 o
   1   0   9      342.87      385.72      8.88 o
   3   0   9      219.54      226.32      4.06 o
   5   0   9        5.20        3.87      1.21 o
  -7   1   9       14.05       15.91      0.89 o
  -6   1   9       19.74       17.69      1.10 o
  -5   1   9      178.96      169.55      4.72 o
  -4   1   9      191.22      198.29      2.37 o
  -3   1   9        7.96        7.23      2.06 o
  -2   1   9      105.30      115.27      3.95 o
  -1   1   9      121.73      129.64      7.93 o
   0   1   9        2.22        2.26      3.19 o
   1   1   9       39.91       39.95      2.50 o
   2   1   9       86.66       76.94      7.95 o
   3   1   9      134.79      129.13      2.41 o
   4   1   9       45.71       43.12      1.55 o
   5   1   9       10.39       12.55      1.06 o
   6   1   9        0.83        1.35      0.57 o
  -7   2   9        0.83        1.22      0.66 o
  -6   2   9        0.78        0.38      0.88 o
  -5   2   9       15.56       11.09      1.13 o
  -4   2   9     1180.85     1147.23     15.19 o
  -3   2   9      168.13      170.29      5.00 o
  -2   2   9      240.16      220.44      5.42 o
  -1   2   9       62.19       62.85      5.10 o
   0   2   9      151.09      142.97      3.80 o
   1   2   9       75.56       85.08      4.67 o
   2   2   9       39.69       40.54      2.72 o
   3   2   9        5.39        6.30      0.83 o
   4   2   9        1.70        0.73      1.24 o
   5   2   9       15.64       15.25      1.28 o
   6   2   9        2.64        2.00      0.58 o
  -7   3   9       13.46       13.93      1.20 o
  -6   3   9        0.25        0.39      1.10 o
  -5   3   9       34.52       37.39      1.49 o
  -4   3   9       21.02       21.13      1.95 o
  -3   3   9        4.60        4.33      2.75 o
  -2   3   9        0.06       -1.37      2.23 o
  -1   3   9      177.59      188.16     15.36 o
   0   3   9       60.56       62.69      2.79 o
   1   3   9        2.83        1.76      2.12 o
   2   3   9      115.49      113.98      3.86 o
   3   3   9       78.22       80.62      1.40 o
   4   3   9      234.99      225.23      2.88 o
   5   3   9        3.29        3.64      1.07 o
   6   3   9        0.03       -0.31      0.62 o
  -7   4   9        2.03        1.55      1.50 o
  -6   4   9       30.02       30.76      1.67 o
  -5   4   9       12.46       13.69      1.18 o
  -4   4   9      210.16      210.51      2.70 o
  -3   4   9       63.98       62.31      3.46 o
  -2   4   9      494.86      562.56      9.82 o
  -1   4   9       13.44       14.50      1.95 o
   0   4   9       36.37       37.47      2.47 o
   1   4   9       28.98       26.99      3.07 o
   2   4   9       39.56       40.46      3.51 o
   3   4   9        3.17        3.42      1.27 o
   4   4   9        1.73        1.48      0.77 o
   5   4   9        5.29        5.24      1.05 o
   6   4   9       10.92       10.53      0.69 o
  -7   5   9       16.36       17.54      1.04 o
  -6   5   9        5.46        4.71      0.88 o
  -5   5   9        0.58        0.42      1.02 o
  -4   5   9       28.91       29.10      1.04 o
  -3   5   9        5.01        6.40      1.49 o
  -2   5   9       61.92       64.96      3.95 o
  -1   5   9        0.34       -0.33      2.12 o
   0   5   9       87.74       90.16      7.75 o
   1   5   9        1.66        4.05      2.42 o
   2   5   9       96.17       95.69      5.29 o
   3   5   9        2.51        1.00      1.17 o
   4   5   9       91.96       83.68      1.64 o
   5   5   9        0.17        2.24      0.99 o
   6   5   9        0.90        0.77      0.47 o
  -7   6   9        0.00       -0.09      0.79 o
  -6   6   9        0.17       -0.40      0.90 o
  -5   6   9        6.28        5.93      0.91 o
  -4   6   9       57.70       69.16      1.37 o
  -3   6   9      144.23      145.00      4.10 o
  -2   6   9        5.49        4.80      2.96 o
  -1   6   9      158.56      181.29      5.29 o
   0   6   9       23.47       24.59      2.67 o
   1   6   9      298.05      288.42      8.21 o
   2   6   9       59.85       63.48      5.08 o
   3   6   9       11.80       14.29      1.02 o
   4   6   9        0.33        1.04      0.76 o
   5   6   9        1.94        1.98      0.61 o
   6   6   9        3.42        4.66      0.48 o
  -7   7   9        5.79        5.10      0.83 o
  -6   7   9       13.71       14.13      1.15 o
  -5   7   9      122.08      125.96      2.13 o
  -4   7   9       98.94       86.22      2.31 o
  -3   7   9      117.42      109.09      1.95 o
  -2   7   9       65.75       56.78      2.01 o
  -1   7   9       32.49       41.08      4.18 o
   0   7   9       38.06       35.95      6.98 o
   1   7   9      331.00      328.54     16.36 o
   2   7   9      144.15      140.15      4.27 o
   3   7   9       67.27       64.44      2.41 o
   4   7   9        0.73        0.93      0.68 o
   5   7   9       10.87       12.38      0.74 o
   6   7   9        0.09        0.06      0.41 o
  -7   8   9        0.01        0.29      1.14 o
  -6   8   9        0.08       -0.05      0.82 o
  -5   8   9      106.81      101.09      1.94 o
  -4   8   9      233.52      210.64      3.20 o
  -3   8   9      132.95      141.86      2.40 o
  -2   8   9      112.50      126.42      2.44 o
  -1   8   9       41.67       42.53      1.98 o
   0   8   9       54.65       59.63      2.46 o
   1   8   9      127.99      132.97      3.28 o
   2   8   9      120.77      126.09      4.09 o
   3   8   9       76.91       87.96      3.90 o
   4   8   9       36.69       37.14      1.07 o
   5   8   9       10.50       10.91      0.59 o
   6   8   9        7.61        8.27      0.81 o
  -7   9   9        0.12       -0.32      0.83 o
  -6   9   9        0.35        0.50      0.76 o
  -5   9   9        0.04        0.14      0.84 o
  -4   9   9        3.36        2.44      1.04 o
  -3   9   9      135.68      147.76      2.87 o
  -2   9   9       21.30       19.22      1.47 o
  -1   9   9        1.22        0.28      1.44 o
   0   9   9       23.99       27.93      2.04 o
   1   9   9      327.49      339.73      6.11 o
   2   9   9       10.12        8.86      1.32 o
   3   9   9        5.60        5.54      1.15 o
   4   9   9        0.71        1.61      0.73 o
   5   9   9        3.87        4.86      0.53 o
  -6  10   9       12.98       11.77      0.83 o
  -5  10   9       18.92       19.13      1.20 o
  -4  10   9       70.82       57.99      4.25 o
  -3  10   9        6.70        6.21      1.02 o
  -2  10   9      133.69      123.42      3.15 o
  -1  10   9       22.38       26.89      4.66 o
   0  10   9        8.86       13.49      2.23 o
   1  10   9       23.62       22.74      3.07 o
   2  10   9       40.09       37.99      2.89 o
   3  10   9       16.80       20.07      2.22 o
   4  10   9       12.76       13.22      0.96 o
   5  10   9        4.22        4.16      0.54 o
  -6  11   9        0.00        0.28      0.60 o
  -5  11   9        4.82        1.71      0.88 o
  -4  11   9      124.39      104.30      4.67 o
  -3  11   9       10.36        9.27      1.05 o
  -2  11   9        2.56        1.64      1.16 o
  -1  11   9       53.85       54.82      2.00 o
   0  11   9      254.57      249.82      5.58 o
   1  11   9        0.01       -0.85      1.88 o
   2  11   9        1.04        0.88      1.29 o
   3  11   9       59.99       56.65      1.87 o
   4  11   9        0.03       -0.01      0.66 o
   5  11   9        3.36        3.40      0.59 o
  -6  12   9       25.69       30.48      0.91 o
  -5  12   9        1.64        1.83      0.81 o
  -4  12   9        4.80        2.90      1.12 o
  -3  12   9        4.57        2.38      1.12 o
  -2  12   9        9.76        7.72      1.35 o
  -1  12   9      357.33      360.20      4.31 o
   0  12   9      104.12       89.77      3.61 o
   1  12   9       10.18        8.90      1.97 o
   2  12   9        1.67       -0.55      1.67 o
   3  12   9        1.11        1.63      1.25 o
   4  12   9       17.81       20.20      1.58 o
   5  12   9        7.60        8.27      0.82 o
  -5  13   9       13.91       15.74      1.08 o
  -4  13   9       10.48        5.88      1.74 o
  -3  13   9       27.57       23.64      1.41 o
  -2  13   9      198.87      186.80      6.61 o
  -1  13   9        0.99        0.55      1.12 o
   0  13   9        0.14        0.56      1.80 o
   1  13   9        1.58       -0.59      1.92 o
   2  13   9       13.66       11.56      1.95 o
   3  13   9       40.97       46.37      2.25 o
   4  13   9        3.97        4.26      1.11 o
  -5  14   9       12.55       13.81      0.97 o
  -4  14   9        6.19        3.74      0.99 o
  -3  14   9       66.64       61.32      4.58 o
  -2  14   9       47.42       46.15      2.74 o
  -1  14   9       77.62       84.19      2.22 o
   0  14   9        1.82        1.88      1.18 o
   1  14   9        7.96        3.97      1.91 o
   2  14   9       14.92       15.91      1.96 o
   3  14   9        8.11        8.30      1.43 o
   4  14   9       23.26       27.12      1.49 o
  -5  15   9        7.22        8.72      1.05 o
  -4  15   9       12.05       15.69      1.13 o
  -3  15   9       49.63       48.15      1.80 o
  -2  15   9       45.66       44.46      1.62 o
  -1  15   9       73.99       81.77      2.38 o
   0  15   9       96.65       95.38      2.22 o
   1  15   9        5.04        5.35      1.67 o
   2  15   9        8.44        9.44      1.57 o
   3  15   9       24.25       26.19      1.53 o
   4  15   9        2.39        2.01      0.79 o
  -4  16   9        5.96        6.04      0.83 o
  -3  16   9        5.03        2.98      0.99 o
  -2  16   9        0.31        0.19      0.79 o
  -1  16   9        6.35        7.37      1.29 o
   0  16   9       71.53       71.17      1.84 o
   1  16   9       14.61       11.04      1.68 o
   2  16   9        5.42        4.92      0.86 o
   3  16   9        0.19        1.04      0.60 o
  -4  17   9        2.39        1.70      0.72 o
  -3  17   9        8.61        9.88      1.48 o
  -2  17   9        2.40        2.96      0.97 o
  -1  17   9       49.61       54.40      1.68 o
   0  17   9        9.52        9.28      1.61 o
   1  17   9       12.38       15.15      1.54 o
   2  17   9        6.79        6.44      0.54 o
  -3  18   9        7.33        5.86      0.98 o
  -2  18   9        6.47        6.98      0.78 o
  -1  18   9        1.04        1.24      1.18 o
   0  18   9       38.91       38.18      1.81 o
   1  18   9       15.53       15.27      1.27 o
  -1  19   9        0.40        1.11      0.77 o
   0  19   9        7.75        9.35      0.98 o
  -6   0  10        0.16        0.85      1.22 o
  -4   0  10      986.03      907.51      7.68 o
  -2   0  10      560.57      574.73     11.89 o
   0   0  10      197.65      209.73      6.72 o
   2   0  10       18.00       20.01      1.48 o
   4   0  10       77.50       81.11      2.26 o
   6   0  10        0.18        0.10      0.61 o
  -7   1  10        1.02        0.85      0.58 o
  -6   1  10       18.78       21.14      1.60 o
  -5   1  10       31.36       31.47      1.89 o
  -4   1  10       14.32       13.86      1.39 o
  -3   1  10       32.36       28.44      1.15 o
  -2   1  10        3.24        7.42      3.23 o
  -1   1  10       27.49       22.59      2.36 o
   0   1  10        1.93        0.54      1.75 o
   1   1  10        2.14        0.34      4.67 o
   2   1  10      441.54      445.21      5.38 o
   3   1  10       32.73       29.76      1.18 o
   4   1  10       55.32       55.50      2.03 o
   5   1  10        1.76        2.20      0.71 o
   6   1  10        0.41        0.11      0.51 o
  -7   2  10        3.15        2.43      0.74 o
  -6   2  10       52.05       50.89      2.47 o
  -5   2  10       19.04       17.56      1.38 o
  -4   2  10       92.89       77.03      2.11 o
  -3   2  10       55.85       61.66      1.35 o
  -2   2  10       45.68       53.93     10.93 o
  -1   2  10       23.43       20.00      2.09 o
   0   2  10       34.35       37.11      1.95 o
   1   2  10       19.69       22.26      2.14 o
   2   2  10       50.10       53.80      1.64 o
   3   2  10      318.85      297.98      4.19 o
   4   2  10        3.16        5.29      1.03 o
   5   2  10        0.02        0.35      0.67 o
   6   2  10        4.73        3.86      0.44 o
  -7   3  10        7.82        9.87      1.48 o
  -6   3  10        2.85        3.60      1.06 o
  -5   3  10        1.88        1.24      0.91 o
  -4   3  10      241.38      232.90      4.42 o
  -3   3  10      207.96      204.28      2.84 o
  -2   3  10      108.43      109.90      4.16 o
  -1   3  10      238.30      272.32     10.06 o
   0   3  10       66.98       77.72      3.71 o
   1   3  10       26.23       23.82      1.32 o
   2   3  10      148.44      147.26      2.40 o
   3   3  10       23.02       22.12      1.12 o
   4   3  10        2.20        2.92      1.20 o
   5   3  10        9.77        9.03      0.96 o
   6   3  10        0.00        0.40      0.43 o
  -7   4  10       10.68        8.99      1.44 o
  -6   4  10        0.11       -0.33      0.97 o
  -5   4  10       52.23       46.30      2.22 o
  -4   4  10       80.12       82.19      3.38 o
  -3   4  10        0.05        0.51      1.10 o
  -2   4  10       49.52       51.77      2.17 o
  -1   4  10        3.41        3.62      3.28 o
   0   4  10        3.91        1.67      2.36 o
   1   4  10       14.94       12.88      1.67 o
   2   4  10       82.59       77.59      2.51 o
   3   4  10      228.57      216.56      4.19 o
   4   4  10       43.92       41.39      1.51 o
   5   4  10        4.72        3.63      0.69 o
   6   4  10        1.32        1.70      0.47 o
  -7   5  10       19.05       26.49      1.72 o
  -6   5  10        4.39        4.94      0.83 o
  -5   5  10        0.76        1.11      0.99 o
  -4   5  10       36.60       39.90      1.19 o
  -3   5  10      255.36      249.45      2.98 o
  -2   5  10       31.31       31.76      1.39 o
  -1   5  10        5.83        6.43      3.41 o
   0   5  10        9.20        9.27      2.81 o
   1   5  10        0.27       -1.95      1.95 o
   2   5  10        0.24       -0.05      1.61 o
   3   5  10       17.59       15.39      1.09 o
   4   5  10       32.49       26.52      1.28 o
   5   5  10       16.47       17.31      0.68 o
   6   5  10        1.32        1.23      0.50 o
  -7   6  10       16.55       17.59      1.52 o
  -6   6  10        0.12        0.03      0.88 o
  -5   6  10       14.92       11.35      0.92 o
  -4   6  10       65.45       53.46      1.29 o
  -3   6  10       26.00       26.95      1.15 o
  -2   6  10        0.01        1.15      1.14 o
  -1   6  10       42.92       38.10      1.65 o
   0   6  10       26.77       31.08      1.46 o
   1   6  10       14.58        9.15      1.83 o
   2   6  10       54.08       51.80      2.79 o
   3   6  10        6.33        6.05      0.85 o
   4   6  10        4.38        6.84      0.80 o
   5   6  10        4.66        4.80      0.52 o
   6   6  10        5.02        4.43      0.69 o
  -7   7  10        3.85        4.01      1.04 o
  -6   7  10        3.99        5.23      0.91 o
  -5   7  10        2.84        2.67      0.93 o
  -4   7  10        2.98        1.11      0.85 o
  -3   7  10      105.95      101.09      3.63 o
  -2   7  10       66.41       64.95      3.51 o
  -1   7  10       20.00       19.01      1.30 o
   0   7  10       36.60       36.28      2.21 o
   1   7  10        6.86        9.96      2.06 o
   2   7  10      215.99      204.85      5.11 o
   3   7  10       11.41       10.90      1.16 o
   4   7  10        1.35        1.82      0.70 o
   5   7  10        0.49        0.43      0.44 o
  -7   8  10        0.33        0.05      0.81 o
  -6   8  10        0.56       -0.03      0.99 o
  -5   8  10       15.40       15.03      0.96 o
  -4   8  10      172.34      151.22      3.47 o
  -3   8  10        8.43        9.84      1.45 o
  -2   8  10       25.59       22.48      1.53 o
  -1   8  10      179.14      174.19     12.67 o
   0   8  10        1.75        1.45      1.97 o
   1   8  10      163.33      168.56      4.39 o
   2   8  10        0.81        0.02      1.54 o
   3   8  10       16.76       16.85      1.58 o
   4   8  10        0.22       -0.01      0.77 o
   5   8  10        0.22       -0.33      0.50 o
  -6   9  10        0.33        0.03      1.33 o
  -5   9  10       12.86       11.43      0.90 o
  -4   9  10        3.17        2.58      1.00 o
  -3   9  10       43.77       39.13      1.80 o
  -2   9  10       20.73       19.59      1.45 o
  -1   9  10        0.01        0.45      1.10 o
   0   9  10      113.25      117.87      4.06 o
   1   9  10      135.58      124.66      3.98 o
   2   9  10       27.39       28.22      2.05 o
   3   9  10        0.25       -0.53      0.99 o
   4   9  10        3.49        3.06      0.94 o
   5   9  10        1.02        0.85      0.62 o
  -6  10  10       34.08       31.73      1.83 o
  -5  10  10       56.69       58.01      2.24 o
  -4  10  10       40.99       36.10      1.33 o
  -3  10  10       19.86       18.59      1.55 o
  -2  10  10       11.90        9.85      1.43 o
  -1  10  10       40.81       36.03      2.27 o
   0  10  10       28.28       26.47      2.56 o
   1  10  10       84.13       81.65      2.30 o
   2  10  10       16.77       18.00      1.36 o
   3  10  10       24.23       26.19      1.36 o
   4  10  10        2.92        3.32      0.90 o
   5  10  10        8.47        8.92      0.58 o
  -6  11  10        8.05        6.86      1.07 o
  -5  11  10        4.22        5.23      1.05 o
  -4  11  10        2.01        1.44      1.56 o
  -3  11  10       83.68       71.23      2.13 o
  -2  11  10       27.61       25.98      1.66 o
  -1  11  10       18.59       14.11      1.40 o
   0  11  10        9.66       11.15      2.35 o
   1  11  10      116.86      123.89      4.11 o
   2  11  10       26.57       29.29      1.20 o
   3  11  10        2.34        3.95      0.95 o
   4  11  10        4.41        4.70      0.64 o
  -5  12  10       35.20       35.25      2.04 o
  -4  12  10       10.16        8.83      1.77 o
  -3  12  10        0.08        0.21      1.10 o
  -2  12  10        2.40        2.41      1.30 o
  -1  12  10      100.14      112.23      3.98 o
   0  12  10      173.22      163.45      4.67 o
   1  12  10        0.53       -0.01      1.68 o
   2  12  10        0.37        0.15      1.04 o
   3  12  10        1.51        1.77      1.13 o
   4  12  10        1.67        1.59      0.72 o
  -5  13  10       11.69       11.84      0.73 o
  -4  13  10        2.48        2.01      0.97 o
  -3  13  10       13.22       12.23      1.24 o
  -2  13  10        4.17        5.10      1.29 o
  -1  13  10        1.69        1.25      1.64 o
   0  13  10        0.03        1.66      1.87 o
   1  13  10        0.00       -0.25      1.70 o
   2  13  10       19.52       19.93      1.20 o
   3  13  10        0.12       -0.05      0.85 o
   4  13  10        1.41        3.20      1.04 o
  -5  14  10        0.86        0.77      0.82 o
  -4  14  10       12.51       12.83      0.94 o
  -3  14  10        6.24        6.32      1.01 o
  -2  14  10        3.47        4.11      1.14 o
  -1  14  10       14.72       14.71      2.10 o
   0  14  10        2.06        1.83      1.12 o
   1  14  10        0.10       -0.51      1.58 o
   2  14  10        2.46        4.42      0.89 o
   3  14  10        3.05        3.01      0.74 o
  -4  15  10       38.46       37.44      1.22 o
  -3  15  10       48.06       48.34      1.20 o
  -2  15  10        1.35        1.10      1.10 o
  -1  15  10       51.47       49.46      2.21 o
   0  15  10        6.09        4.36      1.70 o
   1  15  10        0.70        0.13      0.92 o
   2  15  10       18.86       20.83      0.80 o
   3  15  10       15.95       20.27      1.27 o
  -4  16  10       45.70       50.82      1.53 o
  -3  16  10        0.01        0.44      1.30 o
  -2  16  10        2.08        2.42      1.00 o
  -1  16  10        6.85        7.15      1.03 o
   0  16  10        3.10        2.96      1.52 o
   1  16  10        0.85        1.40      0.82 o
   2  16  10        2.52        2.16      0.64 o
  -3  17  10        0.60        0.49      0.91 o
  -2  17  10        6.21        6.88      0.83 o
  -1  17  10        1.09        0.93      0.76 o
   0  17  10       74.77       83.56      2.42 o
   1  17  10        5.28        6.23      1.07 o
  -1  18  10        1.53        1.40      0.89 o
   0  18  10        0.01       -0.39      0.88 o
  -7   0  11        2.53        2.24      1.21 o
  -5   0  11       17.14       17.75      1.48 o
  -3   0  11       85.37       81.72      3.97 o
  -1   0  11        0.23        0.36      1.34 o
   1   0  11      455.50      479.11      8.32 o
   3   0  11       60.11       57.35      2.09 o
   5   0  11        0.20       -0.80      0.80 o
  -7   1  11        0.21        0.21      0.56 o
  -6   1  11       15.61       16.86      0.91 o
  -5   1  11        0.81        0.70      0.89 o
  -4   1  11      252.95      243.19      3.67 o
  -3   1  11        2.77        1.11      0.96 o
  -2   1  11        7.71        6.86      1.22 o
  -1   1  11       17.00       14.12      1.04 o
   0   1  11       47.45       54.09      1.15 o
   1   1  11      180.17      185.56      2.63 o
   2   1  11        2.10        2.20      0.84 o
   3   1  11       18.23       16.55      1.01 o
   4   1  11        2.58        3.45      0.90 o
   5   1  11        2.54        2.52      0.62 o
  -7   2  11        2.11        1.93      0.87 o
  -6   2  11        1.34        1.32      0.91 o
  -5   2  11       29.73       29.52      1.47 o
  -4   2  11       16.46       17.31      1.46 o
  -3   2  11       18.57       17.02      1.20 o
  -2   2  11        3.41        4.50      1.90 o
  -1   2  11        1.57        3.39      1.16 o
   0   2  11        4.18        5.52      1.09 o
   1   2  11       27.13       26.82      1.59 o
   2   2  11      158.19      159.31      2.18 o
   3   2  11       16.27       16.11      0.99 o
   4   2  11       25.01       25.16      1.53 o
   5   2  11        0.67        0.69      0.58 o
  -7   3  11        1.31        0.56      0.91 o
  -6   3  11        0.00        0.31      0.90 o
  -5   3  11       29.97       31.28      1.94 o
  -4   3  11      256.90      247.72      5.17 o
  -3   3  11      629.53      630.90      6.32 o
  -2   3  11       17.03       15.12      1.15 o
  -1   3  11       36.96       36.90      1.25 o
   0   3  11       18.25       18.29      1.25 o
   1   3  11        0.76        0.02      1.16 o
   2   3  11      153.74      143.44      2.43 o
   3   3  11        0.00        1.14      1.00 o
   4   3  11       24.94       23.78      1.19 o
   5   3  11        1.17        1.97      0.65 o
  -7   4  11       35.42       47.32      1.61 o
  -6   4  11        0.77        0.84      0.90 o
  -5   4  11        3.60        2.53      1.06 o
  -4   4  11      126.06      114.61      2.94 o
  -3   4  11      269.89      283.64      4.97 o
  -2   4  11       30.60       27.83      1.78 o
  -1   4  11        0.00        0.85      1.28 o
   0   4  11       59.33       61.53      2.03 o
   1   4  11       10.17        9.43      1.37 o
   2   4  11       46.15       41.28      2.14 o
   3   4  11       27.27       25.27      1.60 o
   4   4  11       24.43       19.07      1.11 o
   5   4  11        8.97       10.87      0.80 o
  -7   5  11        5.70        5.66      0.95 o
  -6   5  11        7.16        6.67      0.90 o
  -5   5  11       43.61       40.03      1.58 o
  -4   5  11       37.90       37.07      1.47 o
  -3   5  11        3.95        5.03      0.95 o
  -2   5  11        0.68        2.37      1.47 o
  -1   5  11       17.49       19.19      1.75 o
   0   5  11       11.24       14.46      1.41 o
   1   5  11        0.29        0.37      1.34 o
   2   5  11      101.20       97.78      3.20 o
   3   5  11       73.10       60.55      1.76 o
   4   5  11       12.06       12.14      1.01 o
   5   5  11        0.03        0.57      0.53 o
  -7   6  11        2.26        1.24      0.74 o
  -6   6  11        2.64        2.82      1.07 o
  -5   6  11        1.10        0.60      1.17 o
  -4   6  11       37.13       31.01      1.23 o
  -3   6  11       43.19       35.33      1.32 o
  -2   6  11        4.11        3.38      1.88 o
  -1   6  11        3.09        5.47      1.78 o
   0   6  11       16.19       14.77      1.42 o
   1   6  11        1.56        1.90      1.27 o
   2   6  11       14.91       11.24      1.38 o
   3   6  11       80.94       79.72      2.92 o
   4   6  11        3.26        3.30      0.79 o
   5   6  11       33.63       40.60      0.76 o
  -6   7  11        0.36        1.05      0.93 o
  -5   7  11        2.75        2.45      0.93 o
  -4   7  11       51.46       49.48      1.39 o
  -3   7  11        6.49        6.87      0.99 o
  -2   7  11        3.76        3.04      1.96 o
  -1   7  11        3.00        5.95      1.94 o
   0   7  11       26.52       24.48      1.59 o
   1   7  11        0.44        0.88      1.26 o
   2   7  11       19.02       18.16      1.44 o
   3   7  11       52.27       49.12      1.94 o
   4   7  11        4.57        2.91      0.76 o
   5   7  11       11.66       10.15      0.55 o
  -6   8  11        0.25       -0.05      1.19 o
  -5   8  11        0.26       -0.30      0.83 o
  -4   8  11        5.97        7.80      0.93 o
  -3   8  11       10.51       10.91      1.19 o
  -2   8  11        4.16        2.93      1.30 o
  -1   8  11        0.19       -1.37      1.65 o
   0   8  11      133.54      136.33      3.04 o
   1   8  11       63.63       61.43      2.07 o
   2   8  11        0.00       -0.44      1.10 o
   3   8  11       50.55       53.12      1.92 o
   4   8  11        3.61        2.82      1.32 o
   5   8  11        3.11        5.02      0.88 o
  -6   9  11        1.65        2.81      1.12 o
  -5   9  11        1.78        1.72      0.81 o
  -4   9  11      103.09      106.59      2.30 o
  -3   9  11       32.58       30.54      1.99 o
  -2   9  11        2.61        0.48      1.23 o
  -1   9  11       14.33       13.61      2.25 o
   0   9  11       49.80       56.87      2.96 o
   1   9  11       49.85       50.46      1.65 o
   2   9  11       34.49       33.51      1.68 o
   3   9  11        0.99        1.87      1.08 o
   4   9  11        0.40        1.45      1.22 o
  -6  10  11        1.84        3.37      0.98 o
  -5  10  11        6.83        6.90      1.60 o
  -4  10  11        0.35        0.93      1.06 o
  -3  10  11        4.49        4.57      1.34 o
  -2  10  11        9.02        9.46      1.32 o
  -1  10  11       10.53        9.26      2.22 o
   0  10  11        6.87       10.73      1.34 o
   1  10  11       30.95       31.71      1.31 o
   2  10  11       15.23       15.20      1.05 o
   3  10  11        0.26        1.01      0.99 o
   4  10  11        3.83        4.46      0.77 o
  -5  11  11        2.11        4.24      1.27 o
  -4  11  11        4.08        4.23      1.03 o
  -3  11  11       16.25       19.35      1.46 o
  -2  11  11        8.56        6.36      1.32 o
  -1  11  11       29.67       24.81      2.37 o
   0  11  11       55.31       57.21      5.28 o
   1  11  11        1.35        0.49      0.92 o
   2  11  11       16.44       16.61      1.01 o
   3  11  11        2.46        3.42      0.95 o
   4  11  11        5.16        6.17      1.19 o
  -5  12  11        8.64        9.75      1.22 o
  -4  12  11       26.04       23.29      1.80 o
  -3  12  11        9.87        9.37      1.23 o
  -2  12  11       42.56       32.68      2.49 o
  -1  12  11       32.01       30.50      2.52 o
   0  12  11       17.55       14.95      1.31 o
   1  12  11       27.66       28.33      2.23 o
   2  12  11        7.48        8.40      0.83 o
   3  12  11       15.14       16.37      1.67 o
   4  12  11        3.10        3.66      0.91 o
  -5  13  11       11.96       10.21      1.02 o
  -4  13  11       15.02       13.64      1.42 o
  -3  13  11       56.07       52.33      2.33 o
  -2  13  11        3.31        3.53      1.64 o
  -1  13  11        1.20        0.53      1.75 o
   0  13  11        3.88        2.80      1.64 o
   1  13  11       20.57       20.11      1.27 o
   2  13  11        0.02       -0.49      0.91 o
   3  13  11        0.38        1.74      1.19 o
  -4  14  11        0.03        0.01      0.70 o
  -3  14  11       22.50       27.32      1.67 o
  -2  14  11       30.45       28.66      2.11 o
  -1  14  11        3.19        3.29      1.03 o
   0  14  11        0.28       -0.36      1.54 o
   1  14  11       10.81        9.33      0.98 o
   2  14  11       19.10       19.35      0.92 o
   3  14  11        0.07       -0.40      0.87 o
  -4  15  11        2.53        2.88      0.87 o
  -3  15  11        0.09        0.64      0.62 o
  -2  15  11        0.19       -0.30      0.91 o
  -1  15  11        0.09       -0.23      0.89 o
   0  15  11        4.20        3.85      1.40 o
   1  15  11       15.26       16.91      0.92 o
   2  15  11       14.46       16.24      1.11 o
  -3  16  11        3.23        1.57      0.87 o
  -2  16  11        4.13        1.92      0.75 o
  -1  16  11       16.94       16.19      1.39 o
   0  16  11       19.03       16.08      1.39 o
   1  16  11       10.78       10.31      1.06 o
  -1  17  11        0.72        0.83      0.90 o
   0  17  11       28.29       26.66      1.26 o
  -6   0  12        0.00        0.24      1.63 o
  -4   0  12       57.38       55.59      3.38 o
  -2   0  12       69.61       64.52      3.38 o
   0   0  12        0.50        1.30      1.30 o
   2   0  12      267.32      251.22      7.83 o
   4   0  12       20.85       21.07      1.86 o
  -6   1  12        0.92        1.37      0.80 o
  -5   1  12       51.92       48.21      1.60 o
  -4   1  12       26.57       28.01      1.49 o
  -3   1  12       27.90       28.05      1.32 o
  -2   1  12       67.47       68.36      2.30 o
  -1   1  12        7.38        7.56      1.07 o
   0   1  12      164.50      164.42      2.67 o
   1   1  12        1.21        0.06      1.29 o
   2   1  12      101.98      101.24      1.83 o
   3   1  12        0.23       -0.78      0.78 o
   4   1  12        1.56        1.35      1.03 o
   5   1  12        0.05        0.03      0.50 o
  -6   2  12       17.76       19.33      1.04 o
  -5   2  12       20.85       22.41      1.28 o
  -4   2  12       15.49       14.73      1.31 o
  -3   2  12       50.92       58.19      1.95 o
  -2   2  12       38.43       36.34      1.55 o
  -1   2  12       14.67       15.42      1.13 o
   0   2  12        2.39        2.20      1.10 o
   1   2  12       35.61       34.84      1.81 o
   2   2  12       36.92       35.53      1.25 o
   3   2  12       24.49       26.27      1.59 o
   4   2  12       18.64       18.10      0.85 o
   5   2  12        0.53        0.37      0.50 o
  -6   3  12        5.34        5.89      0.84 o
  -5   3  12        2.25        2.47      0.99 o
  -4   3  12       77.32       74.82      2.02 o
  -3   3  12      187.83      181.46      4.78 o
  -2   3  12        0.00       -0.33      1.26 o
  -1   3  12        1.21        1.21      1.70 o
   0   3  12       26.11       25.71      1.62 o
   1   3  12        5.36        8.31      1.28 o
   2   3  12        0.03        0.40      0.96 o
   3   3  12        5.34        3.56      1.17 o
   4   3  12        1.19        0.74      0.74 o
   5   3  12        0.13       -0.23      0.47 o
  -6   4  12       10.76       10.41      0.86 o
  -5   4  12        4.54        2.95      0.96 o
  -4   4  12        1.16        0.96      1.02 o
  -3   4  12        2.68        3.12      1.12 o
  -2   4  12        5.05        4.46      1.51 o
  -1   4  12       16.16       17.85      1.45 o
   0   4  12       11.09       11.71      1.41 o
   1   4  12      102.18      106.49      5.03 o
   2   4  12        6.75        5.70      1.20 o
   3   4  12       16.84       14.47      1.38 o
   4   4  12        0.03        0.23      0.74 o
   5   4  12        1.14        0.86      0.58 o
  -6   5  12        0.31        0.04      0.66 o
  -5   5  12       26.45       27.80      1.28 o
  -4   5  12       17.77       16.43      1.30 o
  -3   5  12        5.42        7.25      1.19 o
  -2   5  12        5.10        3.80      1.44 o
  -1   5  12        2.18        4.07      1.37 o
   0   5  12        0.83        2.09      1.21 o
   1   5  12       59.86       61.18      6.35 o
   2   5  12       52.58       46.19      1.91 o
   3   5  12        5.05        4.63      0.88 o
   4   5  12        3.80        5.46      0.73 o
   5   5  12        1.50        2.45      0.53 o
  -6   6  12        1.73        1.69      0.78 o
  -5   6  12        0.18        0.34      0.87 o
  -4   6  12        0.03       -0.38      1.15 o
  -3   6  12      251.39      241.72      3.97 o
  -2   6  12       79.58       79.41      3.62 o
  -1   6  12        0.90       -0.41      1.88 o
   0   6  12       18.70       17.98      1.47 o
   1   6  12       16.25       17.64      1.45 o
   2   6  12        3.47        2.96      1.21 o
   3   6  12        2.87        2.97      1.14 o
   4   6  12       18.62       17.65      0.93 o
   5   6  12        0.76        0.29      0.65 o
  -6   7  12       26.59       33.01      1.64 o
  -5   7  12       13.21       10.39      0.94 o
  -4   7  12        8.44        9.34      1.06 o
  -3   7  12       78.01       69.25      3.17 o
  -2   7  12        1.23        1.21      1.91 o
  -1   7  12       20.09       17.23      2.25 o
   0   7  12       25.75       24.57      1.61 o
   1   7  12       20.80       21.50      2.12 o
   2   7  12        4.13        3.02      1.24 o
   3   7  12        3.96        3.92      1.08 o
   4   7  12        6.21        4.41      1.24 o
  -6   8  12        0.51        0.45      1.00 o
  -5   8  12        0.17       -0.25      0.98 o
  -4   8  12       20.82       19.03      1.72 o
  -3   8  12        0.42       -0.32      1.21 o
  -2   8  12        1.24        2.58      2.07 o
  -1   8  12        4.11        0.26      1.91 o
   0   8  12      259.65      262.89     27.21 o
   1   8  12       21.81       25.01      1.31 o
   2   8  12       19.51       20.97      1.51 o
   3   8  12        1.41        0.87      1.08 o
   4   8  12        5.00        5.29      0.82 o
  -6   9  12       35.40       38.67      1.32 o
  -5   9  12       37.43       27.92      1.83 o
  -4   9  12        7.14        6.07      1.52 o
  -3   9  12        5.05        4.74      1.19 o
  -2   9  12        3.15        1.77      1.85 o
  -1   9  12        5.33        2.92      1.79 o
   0   9  12        5.84        6.04      1.37 o
   1   9  12       29.21       31.05      1.32 o
   2   9  12        1.03        1.39      1.11 o
   3   9  12       14.10       15.08      1.20 o
   4   9  12        9.86        9.38      0.94 o
  -5  10  12       19.19       15.12      1.44 o
  -4  10  12        1.03        1.61      1.30 o
  -3  10  12       49.45       49.99      2.59 o
  -2  10  12        5.49        4.10      2.02 o
  -1  10  12        3.78        2.92      1.98 o
   0  10  12      121.68      145.47     13.93 o
   1  10  12       22.82       21.54      1.15 o
   2  10  12        0.11        0.20      0.94 o
   3  10  12       18.87       21.26      1.18 o
   4  10  12        1.87        1.91      0.82 o
  -5  11  12        6.08        5.82      1.08 o
  -4  11  12       11.38       10.12      1.27 o
  -3  11  12       29.75       29.16      2.13 o
  -2  11  12        7.28        6.64      1.96 o
  -1  11  12       25.80       23.68      2.47 o
   0  11  12       16.73       19.33      1.06 o
   1  11  12       41.23       44.31      1.42 o
   2  11  12        2.72        2.20      0.92 o
   3  11  12        2.65        2.49      1.22 o
  -4  12  12        0.03       -0.52      1.04 o
  -3  12  12       23.42       24.17      1.87 o
  -2  12  12        1.20        1.18      1.66 o
  -1  12  12       10.49       14.07      2.04 o
   0  12  12       18.15       15.83      2.02 o
   1  12  12        0.70        0.69      0.74 o
   2  12  12       22.39       22.52      1.58 o
   3  12  12       18.92       22.61      1.35 o
  -4  13  12        0.39       -0.45      0.86 o
  -3  13  12        6.33        6.77      1.35 o
  -2  13  12        0.34        1.35      1.56 o
  -1  13  12       17.05       17.15      1.93 o
   0  13  12        2.29        0.99      1.51 o
   1  13  12        4.12        4.80      1.19 o
   2  13  12        0.03       -0.19      0.99 o
  -4  14  12       12.01       12.48      0.90 o
  -3  14  12      100.52      106.38      3.93 o
  -2  14  12        5.10        5.63      0.97 o
  -1  14  12        5.68        5.89      0.87 o
   0  14  12        1.08        2.27      1.35 o
   1  14  12        1.16        2.17      0.72 o
   2  14  12        7.22        6.87      0.83 o
  -3  15  12       25.05       28.16      1.23 o
  -2  15  12        0.57        0.39      0.66 o
  -1  15  12        4.75        8.10      1.35 o
   0  15  12        0.74        0.19      1.05 o
   1  15  12       18.27       21.75      1.09 o
  -1  16  12        4.62        5.46      0.97 o
   0  16  12       22.76       23.07      1.14 o
  -5   0  13       19.72       23.44      2.20 o
  -3   0  13      153.31      130.13      3.11 o
  -1   0  13       25.02       22.06      2.36 o
   1   0  13      252.85      243.00      5.32 o
   3   0  13       12.70       12.66      1.68 o
  -6   1  13        0.40       -0.03      0.85 o
  -5   1  13       10.20       13.17      1.03 o
  -4   1  13       17.13       17.57      1.65 o
  -3   1  13        8.56        7.91      1.22 o
  -2   1  13        7.37        6.35      1.16 o
  -1   1  13        0.58        2.62      1.35 o
   0   1  13        1.27        2.00      1.05 o
   1   1  13        4.33        5.68      1.28 o
   2   1  13      109.54      111.21      2.11 o
   3   1  13       12.17       12.79      1.02 o
   4   1  13        0.03       -0.24      0.59 o
  -6   2  13       12.13       12.47      0.72 o
  -5   2  13       13.84       15.75      1.02 o
  -4   2  13       38.84       33.17      1.90 o
  -3   2  13      116.15      114.30      2.69 o
  -2   2  13        0.67        1.62      1.36 o
  -1   2  13       12.66       12.03      1.41 o
   0   2  13        1.51        2.09      1.31 o
   1   2  13       57.92       62.72      3.81 o
   2   2  13        0.83        1.70      0.97 o
   3   2  13        2.29        2.54      0.78 o
   4   2  13        1.30        1.39      0.74 o
  -6   3  13       11.86       14.91      0.80 o
  -5   3  13        6.96        7.83      0.93 o
  -4   3  13       19.47       22.64      1.33 o
  -3   3  13        0.33        0.37      1.00 o
  -2   3  13        1.12        1.19      1.30 o
  -1   3  13        9.46       10.76      2.59 o
   0   3  13        1.06        0.31      1.31 o
   1   3  13       23.21       23.13      1.53 o
   2   3  13      122.58      123.31      2.77 o
   3   3  13        1.99        2.18      0.79 o
   4   3  13        1.57       -0.24      0.86 o
  -6   4  13        2.11        0.90      0.53 o
  -5   4  13       46.97       45.54      1.34 o
  -4   4  13      160.92      147.25      2.44 o
  -3   4  13       42.83       35.25      1.54 o
  -2   4  13       11.95       11.79      1.57 o
  -1   4  13        2.55        1.69      1.08 o
   0   4  13        1.53        1.08      1.28 o
   1   4  13        0.04       -0.48      1.76 o
   2   4  13       16.37       15.36      1.44 o
   3   4  13        0.13        0.66      0.76 o
   4   4  13        0.40        0.35      0.85 o
  -6   5  13        2.97        3.72      0.66 o
  -5   5  13       17.64       17.30      1.01 o
  -4   5  13       32.62       34.35      1.39 o
  -3   5  13       62.43       58.73      1.79 o
  -2   5  13       24.97       28.57      2.55 o
  -1   5  13        2.32        3.93      1.30 o
   0   5  13       61.60       53.39      1.98 o
   1   5  13        0.05       -0.41      0.94 o
   2   5  13        0.93        0.40      1.10 o
   3   5  13        4.15        2.76      1.02 o
   4   5  13        0.06        0.08      0.93 o
  -6   6  13        0.38        0.70      0.75 o
  -5   6  13        1.90        1.00      0.71 o
  -4   6  13       38.37       36.00      1.33 o
  -3   6  13        8.19        9.94      1.13 o
  -2   6  13        0.36        0.24      1.94 o
  -1   6  13        4.19        2.62      1.89 o
   0   6  13        5.71        6.66      1.62 o
   1   6  13       16.99       17.32      1.13 o
   2   6  13       29.62       33.60      1.69 o
   3   6  13        0.14       -0.04      0.97 o
   4   6  13        0.35        0.60      0.48 o
  -5   7  13        5.27        6.18      0.68 o
  -4   7  13        6.82        6.40      0.89 o
  -3   7  13        2.58        3.21      1.24 o
  -2   7  13        8.33        8.12      2.25 o
  -1   7  13        0.85        1.47      1.84 o
   0   7  13       19.05       19.87      1.43 o
   1   7  13        2.26        3.39      0.92 o
   2   7  13        7.65        8.29      1.45 o
   3   7  13        3.42        3.16      0.98 o
   4   7  13        0.30       -0.21      0.42 o
  -5   8  13        9.47        7.72      1.20 o
  -4   8  13        0.05        0.34      0.97 o
  -3   8  13        0.29        0.38      1.13 o
  -2   8  13        0.29        0.25      1.86 o
  -1   8  13        0.04        1.24      1.68 o
   0   8  13       47.18       52.11      2.71 o
   1   8  13       57.12       63.55      1.59 o
   2   8  13       61.25       62.85      2.62 o
   3   8  13        3.04        3.80      0.91 o
  -5   9  13        7.68        7.33      1.08 o
  -4   9  13        0.85       -0.30      1.18 o
  -3   9  13       18.54       19.71      1.37 o
  -2   9  13        1.69        2.13      1.14 o
  -1   9  13        5.96        7.44      1.99 o
   0   9  13        2.51        3.65      1.09 o
   1   9  13       24.45       24.86      1.12 o
   2   9  13       17.48       16.15      1.43 o
   3   9  13        0.42        0.62      0.75 o
  -5  10  13        0.50        1.32      0.84 o
  -4  10  13       16.14       12.60      1.27 o
  -3  10  13        2.44        3.02      1.64 o
  -2  10  13        3.64        3.88      1.12 o
  -1  10  13        3.46        3.03      1.72 o
   0  10  13       30.11       32.98      1.73 o
   1  10  13        1.40        2.54      0.74 o
   2  10  13        7.03       10.36      1.00 o
   3  10  13        1.08        0.86      1.00 o
  -4  11  13        3.19        3.25      1.14 o
  -3  11  13        0.49        0.29      1.40 o
  -2  11  13       14.74       16.41      1.94 o
  -1  11  13       14.36       15.20      1.09 o
   0  11  13        0.00        0.11      0.91 o
   1  11  13        0.08       -0.43      0.65 o
   2  11  13        6.51        7.12      0.75 o
   3  11  13        0.00       -0.53      0.72 o
  -4  12  13        0.28       -0.53      0.82 o
  -3  12  13       17.27       16.62      1.47 o
  -2  12  13       12.91       13.16      1.70 o
  -1  12  13        0.12       -0.10      1.42 o
   0  12  13        4.52        3.27      1.45 o
   1  12  13       11.46       10.63      0.84 o
   2  12  13        0.59        1.22      0.86 o
  -3  13  13        3.72        4.06      0.95 o
  -2  13  13       25.98       26.53      1.09 o
  -1  13  13       10.84        7.20      1.45 o
   0  13  13        3.08        4.11      1.18 o
   1  13  13       15.94       18.53      1.12 o
  -2  14  13       22.79       22.80      1.40 o
  -1  14  13        0.00        0.07      1.02 o
   0  14  13        0.08        0.66      0.86 o
  -1  15  13        1.84        1.42      0.72 o
  -6   0  14        2.00        1.50      0.80 o
  -4   0  14       16.78       15.15      2.05 o
  -2   0  14       21.40       20.85      1.96 o
   0   0  14       49.46       48.85      2.55 o
   2   0  14        2.57        2.88      1.31 o
   4   0  14        1.02        1.87      0.70 o
  -6   1  14        5.70        6.40      0.61 o
  -5   1  14       20.59       20.18      1.29 o
  -4   1  14       42.96       46.80      1.94 o
  -3   1  14        2.53        2.41      1.10 o
  -2   1  14        9.11        9.12      1.21 o
  -1   1  14        9.10        9.87      1.99 o
   0   1  14        0.12        1.53      1.79 o
   1   1  14       38.57       41.27      1.71 o
   2   1  14       29.42       30.14      1.82 o
   3   1  14        2.94        2.35      0.64 o
   4   1  14        3.82        4.19      0.50 o
  -6   2  14        0.00       -0.06      0.74 o
  -5   2  14       42.16       45.56      1.88 o
  -4   2  14       41.54       38.42      1.30 o
  -3   2  14        0.13        1.32      1.05 o
  -2   2  14        0.00       -0.09      1.11 o
  -1   2  14        0.32       -0.47      1.18 o
   0   2  14       29.77       29.50      2.24 o
   1   2  14       11.77       12.34      1.06 o
   2   2  14        8.60        8.62      0.91 o
   3   2  14        0.13        0.41      0.75 o
   4   2  14        0.76        0.18      0.64 o
  -5   3  14        2.61        2.63      0.68 o
  -4   3  14        1.57        2.01      1.12 o
  -3   3  14        8.44        9.11      1.14 o
  -2   3  14       33.04       33.84      1.84 o
  -1   3  14       53.47       56.19      4.27 o
   0   3  14       19.25       23.79      1.18 o
   1   3  14       38.50       41.42      2.25 o
   2   3  14       12.52       14.92      1.34 o
   3   3  14        8.87        8.91      0.81 o
   4   3  14        0.63       -0.28      0.61 o
  -5   4  14       31.71       35.35      1.45 o
  -4   4  14       40.14       36.43      1.64 o
  -3   4  14       48.77       42.07      1.56 o
  -2   4  14       30.30       33.37      4.44 o
  -1   4  14       19.07       21.47      1.54 o
   0   4  14       11.86       12.37      1.34 o
   1   4  14       36.88       35.64      2.74 o
   2   4  14       22.61       24.47      1.44 o
   3   4  14        4.01        2.52      0.88 o
  -5   5  14       14.86       14.86      0.75 o
  -4   5  14        0.29        0.46      0.96 o
  -3   5  14       15.71       15.27      1.13 o
  -2   5  14       59.81       66.06      4.06 o
  -1   5  14       24.31       21.67      2.47 o
   0   5  14       21.62       21.63      1.49 o
   1   5  14        7.09        7.69      1.27 o
   2   5  14        0.99        0.45      1.02 o
   3   5  14        0.99        1.48      0.84 o
  -5   6  14        0.09        0.95      0.54 o
  -4   6  14        1.01        1.50      0.75 o
  -3   6  14        6.73        5.05      0.97 o
  -2   6  14        3.34        2.37      1.30 o
  -1   6  14        6.03        7.92      2.07 o
   0   6  14        0.00        0.17      1.09 o
   1   6  14       16.67       16.96      1.59 o
   2   6  14        0.62        0.42      0.99 o
   3   6  14        5.96        6.75      1.68 o
  -5   7  14       20.31       20.27      1.22 o
  -4   7  14        0.42        0.78      0.81 o
  -3   7  14        0.97       -0.17      1.02 o
  -2   7  14        2.79        2.34      1.19 o
  -1   7  14        0.63        0.21      1.72 o
   0   7  14       20.75       19.46      1.32 o
   1   7  14        0.02        0.34      0.84 o
   2   7  14       21.70       24.55      1.28 o
   3   7  14        0.18        0.57      0.66 o
  -5   8  14        3.67        2.76      0.75 o
  -4   8  14        0.17       -0.65      0.77 o
  -3   8  14        0.36        0.00      0.97 o
  -2   8  14       13.92       14.32      1.34 o
  -1   8  14        0.64        0.96      1.66 o
   0   8  14       11.86       12.89      0.96 o
   1   8  14      103.74      104.22      2.03 o
   2   8  14        2.26        3.39      0.90 o
   3   8  14        1.05        1.95      0.90 o
  -4   9  14        4.69        2.67      1.12 o
  -3   9  14       47.98       46.42      1.53 o
  -2   9  14        4.64        4.34      1.10 o
  -1   9  14        4.16        2.58      1.72 o
   0   9  14       39.28       35.03      2.04 o
   1   9  14        0.62        1.40      0.71 o
   2   9  14       55.47       60.34      3.24 o
  -4  10  14        3.25        4.58      0.98 o
  -3  10  14        0.38        0.88      1.23 o
  -2  10  14       10.85       10.51      1.05 o
  -1  10  14        0.04        0.57      0.85 o
   0  10  14        0.00        0.44      0.80 o
   1  10  14        3.58        4.39      0.95 o
   2  10  14        5.26        5.80      0.60 o
  -3  11  14        4.87        5.01      1.15 o
  -2  11  14        0.41       -0.14      0.77 o
  -1  11  14        0.05       -0.24      0.67 o
   0  11  14        0.01       -0.06      0.71 o
   1  11  14        0.73        0.42      0.62 o
  -2  12  14        6.18        8.62      1.25 o
  -1  12  14        0.79        0.73      1.13 o
   0  12  14        1.47        1.08      0.91 o
  -2  13  14        0.09        0.44      0.76 o
  -1  13  14        3.48        4.71      0.95 o
  -5   0  15       61.65       69.93      2.11 o
  -3   0  15        8.03        8.67      1.87 o
  -1   0  15       12.59        9.61      2.02 o
   1   0  15       14.01       14.95      1.66 o
   3   0  15        1.62        1.47      0.68 o
  -5   1  15        0.38        2.29      0.72 o
  -4   1  15        0.08        0.13      0.98 o
  -3   1  15        0.26        0.74      1.15 o
  -2   1  15        8.84       12.22      1.41 o
  -1   1  15       26.60       29.73      2.27 o
   0   1  15       11.29       10.58      1.52 o
   1   1  15       23.80       27.48      1.32 o
   2   1  15        4.78        4.47      0.81 o
   3   1  15        4.26        3.88      0.75 o
  -5   2  15       14.05       12.47      0.83 o
  -4   2  15        0.47       -0.19      0.89 o
  -3   2  15       13.80       15.68      1.38 o
  -2   2  15        9.67        9.17      1.11 o
  -1   2  15        9.27        7.29      1.20 o
   0   2  15        2.45        1.75      0.99 o
   1   2  15        2.59        2.57      0.93 o
   2   2  15       11.24       11.41      1.34 o
   3   2  15        0.20       -0.54      0.70 o
  -5   3  15        4.51        5.09      0.74 o
  -4   3  15        2.21        1.24      0.70 o
  -3   3  15        3.01        2.75      1.06 o
  -2   3  15       49.63       52.22      1.58 o
  -1   3  15       13.57       14.64      1.30 o
   0   3  15       22.03       23.90      1.81 o
   1   3  15        8.90        7.39      1.51 o
   2   3  15       13.04       13.98      1.48 o
   3   3  15        0.30       -0.02      0.71 o
  -4   4  15        0.87        0.44      0.64 o
  -3   4  15        7.74        8.26      1.00 o
  -2   4  15       11.77       13.68      1.08 o
  -1   4  15       32.76       30.73      2.25 o
   0   4  15       12.60       12.58      1.13 o
   1   4  15       57.38       59.50      2.52 o
   2   4  15        0.02       -0.06      1.05 o
   3   4  15        0.24       -0.54      0.60 o
  -4   5  15       19.69       19.69      0.78 o
  -3   5  15        7.90        5.83      0.86 o
  -2   5  15       13.25       12.77      1.40 o
  -1   5  15        2.55        1.76      1.59 o
   0   5  15        4.26        4.62      0.98 o
   1   5  15        3.00        3.71      1.41 o
   2   5  15        4.21        5.07      1.18 o
  -4   6  15        0.68        1.44      0.70 o
  -3   6  15        8.64        8.84      1.11 o
  -2   6  15        0.85        0.67      1.11 o
  -1   6  15       19.21       23.01      2.03 o
   0   6  15       16.79       14.62      1.12 o
   1   6  15       13.31       12.44      1.49 o
   2   6  15        0.01        0.35      0.95 o
  -4   7  15       22.23       21.66      1.24 o
  -3   7  15        3.53        3.13      0.91 o
  -2   7  15       26.89       27.18      1.43 o
  -1   7  15       32.66       29.83      2.18 o
   0   7  15        0.12       -0.11      1.02 o
   1   7  15        3.37        3.18      1.21 o
   2   7  15        6.87        7.27      0.96 o
  -4   8  15        1.85        1.85      0.74 o
  -3   8  15        0.03        0.06      0.76 o
  -2   8  15        0.00        0.12      0.91 o
  -1   8  15        0.00       -0.33      0.69 o
   0   8  15        0.44        0.27      0.77 o
   1   8  15        5.77        4.81      1.08 o
   2   8  15        0.06        1.46      0.66 o
  -3   9  15        0.48        0.07      0.98 o
  -2   9  15        0.91        0.47      0.79 o
  -1   9  15       10.99       10.96      0.75 o
   0   9  15        1.50        1.27      0.70 o
   1   9  15        0.00        1.33      0.74 o
  -2  10  15        1.15        0.11      1.08 o
  -1  10  15        0.97        0.54      0.54 o
   0  10  15        3.58        3.93      0.48 o
  -2  11  15        0.11       -0.22      0.77 o
  -1  11  15        1.44        2.14      0.84 o
  -4   0  16       11.80       12.84      1.19 o
  -2   0  16        4.91        6.23      1.68 o
   0   0  16        1.33        1.57      0.78 o
  -4   1  16        0.01        1.06      0.69 o
  -3   1  16        0.42        0.62      0.89 o
  -2   1  16        2.97        3.35      1.22 o
  -1   1  16        2.85        4.60      0.90 o
   0   1  16        1.75        1.16      0.57 o
   1   1  16        0.24        0.00      0.69 o
  -4   2  16        0.43        0.57      0.63 o
  -3   2  16        1.08        0.23      0.87 o
  -2   2  16        3.42        2.65      0.95 o
  -1   2  16        5.10        4.76      0.73 o
   0   2  16        6.29        6.37      0.97 o
   1   2  16       28.60       26.14      1.51 o
  -4   3  16        0.94       -0.19      0.85 o
  -3   3  16        0.52        0.72      0.82 o
  -2   3  16        0.71        0.60      0.93 o
  -1   3  16        0.20        0.75      1.41 o
   0   3  16        0.48        0.52      1.14 o
   1   3  16        0.70        0.83      0.93 o
  -4   4  16        4.08        4.38      0.80 o
  -3   4  16        0.97        1.31      0.80 o
  -2   4  16        0.83        1.02      1.28 o
  -1   4  16       36.37       35.27      2.13 o
   0   4  16        1.34        0.95      1.01 o
   1   4  16        2.29        0.32      0.93 o
  -3   5  16        2.28        2.40      1.12 o
  -2   5  16        9.63       11.77      1.55 o
  -1   5  16        1.37        2.39      0.83 o
   0   5  16        4.98        3.79      1.11 o
   1   5  16       27.82       28.81      1.40 o
  -3   6  16        1.17        1.29      0.89 o
  -2   6  16        3.16        4.36      1.19 o
  -1   6  16       10.58        8.14      0.74 o
   0   6  16        8.51        9.64      1.13 o
   1   6  16        6.61        6.12      0.89 o
  -2   7  16        0.62        1.34      0.53 o
  -1   7  16        2.13        2.55      0.56 o
   0   7  16       23.14       24.16      0.94 o
  -2   8  16        0.31        0.14      0.64 o
  -1   8  16        1.02        0.73      0.44 o
   0   8  16       14.32       13.21      1.19 o
  -1   0  17        0.67        0.34      0.91 o
  -2   1  17        1.18        1.23      0.92 o
  -1   1  17        1.56        1.41      0.57 o
  -2   2  17       15.46       15.42      0.73 o
  -1   2  17        3.44        2.93      0.64 o
  -2   3  17        1.55        0.75      0.87 o
  -1   3  17        0.09       -0.46      0.54 o
  -2   4  17       46.32       40.62      1.40 o
  -1   4  17       11.30       10.71      0.65 o
 
